# Supplementary material for: 1-{Phen­yl[1-(p-tol­yl)ethyl­amino]meth­yl}-2-naphthol
Source: Acta Crystallogr Sect E Struct Rep Online. 2008 Sep 24;64(Pt 10):o2005. doi: 10.1107/S1600536808030365 (PMC2959420; doi:10.1107/S1600536808030365)
Supplement: Supplementary file 1 [file e-64-o2005-sup1.cif]

##############################################################################
###                                                                        ###
###        Electronic paper (Acta Crystallographica Section E)             ###
###                                                                        ###
##############################################################################
#                                                                            #
# This CIF contains the data in a paper accepted for publication in Acta     #
# Crystallographica Section E. It conforms to the requirements of Notes      #
# for Authors for Section E, and has been peer reviewed under the auspices   #
# of the IUCr Commission on Journals.                                        #
#                                                                            #
# Full details of the Crystallographic Information File format               #
# are given in the paper "The Crystallographic Information File (CIF):       #
# a New Standard Archive File for Crystallography" by S. R. Hall, F. H.      #
# Allen and I. D. Brown [Acta Cryst. (1991), A47, 655-685].                  #
#                                                                            #
# The current version of the core CIF dictionary is obtainable from          #
# ftp://ftp.iucr.org/pub/cif_core.dic. The current version number is 2.4.    #
#                                                                            #
# Software is freely available for graphical display of the structure(s) in  #
# this CIF.  For information consult the CIF home page http://www.iucr.org/  #
# cif/home.html                                                              #
#                                                                            #
# This file may be used for bona fide research purposes within the           #
# scientific community so long as proper attribution is given to the journal # 
# article from which it was obtained.                                        #
#                                                                            #
##############################################################################
                                             
data_I
_audit_creation_method     SHELXL-97
_chemical_name_systematic
;
1-{Phenyl[1-(<i>p</i>-tolyl)ethylamino]methyl}-2-naphthol
;
_chemical_name_common     ?
_chemical_formula_moiety     'C26 H25 N O'
_chemical_formula_sum     'C26 H25 N O'
_chemical_formula_iupac     'C26 H25 N O'
_chemical_formula_weight     367.47
_chemical_melting_point     ?
_symmetry_cell_setting     triclinic
_symmetry_space_group_name_H-M     'P 1'
_symmetry_space_group_name_Hall     'P 1'
loop_
    _symmetry_equiv_pos_as_xyz
    'x, y, z'
_cell_length_a     9.3046(19)
_cell_length_b     13.126(3)
_cell_length_c     13.572(3)
_cell_angle_alpha     88.14(3)
_cell_angle_beta     89.99(2)
_cell_angle_gamma     72.39(3)
_cell_volume     1579.0(5)
_cell_formula_units_Z     3
_cell_measurement_reflns_used     7208
_cell_measurement_theta_min     3.00
_cell_measurement_theta_max     27.48
_cell_measurement_temperature     292(2)
_exptl_crystal_description     'Prism'
_exptl_crystal_colour     'colorless'
_exptl_crystal_size_max     0.5000
_exptl_crystal_size_mid     0.4000
_exptl_crystal_size_min     0.3000
_exptl_crystal_density_diffrn     1.159
_exptl_crystal_density_meas     ?
_exptl_crystal_density_method     'not measured'
_exptl_crystal_F_000     588
_exptl_absorpt_coefficient_mu     0.070
_exptl_absorpt_correction_type     multi-scan
_exptl_absorpt_process_details     '(CrystalClear; Rigaku, 2005)'
_exptl_absorpt_correction_T_min     0.9500
_exptl_absorpt_correction_T_max     0.9800
_exptl_special_details
;
;
_diffrn_ambient_temperature     294(2)
_diffrn_radiation_type     MoK\a
_diffrn_radiation_wavelength     0.71073
_diffrn_radiation_source     'fine-focus sealed tube'
_diffrn_radiation_monochromator     graphite
_diffrn_measurement_device_type     'Rigaku SCXmini'
_diffrn_measurement_method     'CCD p rofilefitting'
_diffrn_detector_area_resol_mean     13.6612
_diffrn_reflns_number     16610
_diffrn_reflns_av_R_equivalents     0.0482
_diffrn_reflns_av_sigmaI/netI     0.0594
_diffrn_reflns_theta_min     3.00
_diffrn_reflns_theta_max     27.48
_diffrn_reflns_theta_full     27.48
_diffrn_measured_fraction_theta_max     0.996
_diffrn_measured_fraction_theta_full     0.996
_diffrn_reflns_limit_h_min     -12
_diffrn_reflns_limit_h_max     12
_diffrn_reflns_limit_k_min     -17
_diffrn_reflns_limit_k_max     17
_diffrn_reflns_limit_l_min     -17
_diffrn_reflns_limit_l_max     17
_diffrn_standards_number     0
_diffrn_standards_interval_count     .
_diffrn_standards_interval_time     .
_diffrn_standards_decay_%     ?
_refine_special_details
;
Refinement of <i>F</i>^2^ against ALL reflections. The weighted <i>R</i>-factor
<i>wR</i> and goodness of fit <i>S</i> are based on <i>F</i>^2^, conventional
<i>R</i>-factors <i>R</i> are based on <i>F</i>, with <i>F</i> set to zero for
negative <i>F</i>^2^. The threshold expression of <i>F</i>^2^ >
\s(<i>F</i>^2^) is used only for calculating <i>R</i>-factors(gt) <i>etc</i>.
and is not relevant to the choice of reflections for refinement.
<i>R</i>-factors based on <i>F</i>^2^ are statistically about twice as large
as those based on <i>F</i>, and <i>R</i>- factors based on ALL data will be
even larger.
;
_reflns_number_total     7208
_reflns_number_gt     4449
_reflns_threshold_expression     I>2\s(I)
_refine_ls_structure_factor_coef     Fsqd
_refine_ls_matrix_type     full
_refine_ls_R_factor_all     0.0996
_refine_ls_R_factor_gt     0.0554
_refine_ls_wR_factor_gt     0.1153
_refine_ls_wR_factor_ref     0.1360
_refine_ls_goodness_of_fit_ref     1.052
_refine_ls_restrained_S_all     1.052
_refine_ls_number_reflns     7208
_refine_ls_number_parameters     760
_refine_ls_number_restraints     3
_refine_ls_hydrogen_treatment     constr
_refine_ls_weighting_scheme     calc
_refine_ls_weighting_details
         'calc w=1/[\s^2^(Fo^2^)+(0.0531P)^2^+0.0528P] where P=(Fo^2^+2Fc^2^)/3'
_atom_sites_solution_hydrogens     geom
_atom_sites_solution_primary     direct
_atom_sites_solution_secondary     difmap
_refine_ls_shift/su_max     0.000
_refine_ls_shift/su_mean     0.000
_refine_diff_density_max     0.146
_refine_diff_density_min     -0.163
_refine_ls_extinction_method     none
_refine_ls_extinction_coef     ?
loop_
    _atom_type_symbol
    _atom_type_description
    _atom_type_scat_dispersion_real
    _atom_type_scat_dispersion_imag
    _atom_type_scat_source
    'C' 'C' 0.0033 0.0000
                         'International Tables Vol C Tables 4.2.6.8 and 6.1.1.4'
    'H' 'H' 0.0000 0.0000
                         'International Tables Vol C Tables 4.2.6.8 and 6.1.1.4'
    'N' 'N' 0.0061 0.0000
                         'International Tables Vol C Tables 4.2.6.8 and 6.1.1.4'
    'O' 'O' 0.0106 0.0000
                         'International Tables Vol C Tables 4.2.6.8 and 6.1.1.4'
_computing_data_collection     'CrystalClear (Rigaku, 2005)'
_computing_cell_refinement     'CrystalClear (Rigaku, 2005)'
_computing_data_reduction     'CrystalClear (Rigaku, 2005)'
_computing_structure_solution     'SHELXS97 (Sheldrick, 2008)'
_computing_structure_refinement     'SHELXL97 (Sheldrick, 2008)'
_computing_molecular_graphics     'SHELXTL/PC (Sheldrick, 2008)'
_computing_publication_material     'SHELXTL/PC (Sheldrick, 2008)'
loop_
    _atom_site_type_symbol
    _atom_site_label
    _atom_site_fract_x
    _atom_site_fract_y
    _atom_site_fract_z
    _atom_site_U_iso_or_equiv
    _atom_site_adp_type
    _atom_site_calc_flag
    _atom_site_refinement_flags
    _atom_site_occupancy
    _atom_site_disorder_assembly
    _atom_site_disorder_group
    C C1 0.3155(4) 0.7172(3) 0.8864(3) 0.0628(9) Uani d . 1 . .
    C C2 0.2500(5) 0.6843(4) 0.9671(3) 0.0804(12) Uani d . 1 . .
    H H50A 0.1711 0.6557 0.9583 0.096 Uiso calc R 1 . .
    C C3 0.3005(7) 0.6934(4) 1.0618(4) 0.0998(15) Uani d . 1 . .
    H H75A 0.2539 0.6720 1.1158 0.120 Uiso calc R 1 . .
    C C4 0.4167(7) 0.7332(4) 1.0759(4) 0.0918(15) Uani d . 1 . .
    H H67A 0.4523 0.7367 1.1394 0.110 Uiso calc R 1 . .
    C C5 0.4819(6) 0.7682(4) 0.9965(4) 0.0867(13) Uani d . 1 . .
    H H61A 0.5593 0.7982 1.0059 0.104 Uiso calc R 1 . .
    C C6 0.4315(5) 0.7588(3) 0.9024(3) 0.0759(11) Uani d . 1 . .
    H H53A 0.4775 0.7812 0.8486 0.091 Uiso calc R 1 . .
    C C7 0.2582(4) 0.7047(3) 0.7836(3) 0.0640(10) Uani d . 1 . .
    H H30A 0.1699 0.6793 0.7913 0.077 Uiso calc R 1 . .
    C C8 0.2098(5) 0.8090(3) 0.7229(3) 0.0695(10) Uani d . 1 . .
    C C9 0.3141(7) 0.8430(4) 0.6695(3) 0.0906(14) Uani d . 1 . .
    C C10 0.2735(11) 0.9451(6) 0.6209(4) 0.116(2) Uani d . 1 . .
    H H73A 0.3460 0.9675 0.5871 0.140 Uiso calc R 1 . .
    C C11 0.1332(13) 1.0083(6) 0.6237(5) 0.131(3) Uani d . 1 . .
    H H76A 0.1100 1.0751 0.5917 0.157 Uiso calc R 1 . .
    C C12 0.0190(8) 0.9803(4) 0.6716(4) 0.1030(18) Uani d . 1 . .
    C C13 -0.1273(12) 1.0453(6) 0.6728(6) 0.158(4) Uani d . 1 . .
    H H81A -0.1519 1.1115 0.6395 0.190 Uiso calc R 1 . .
    C C14 -0.2387(11) 1.0159(9) 0.7215(6) 0.182(5) Uani d . 1 . .
    H H83A -0.3369 1.0618 0.7215 0.218 Uiso calc R 1 . .
    C C15 -0.2030(8) 0.9166(8) 0.7711(5) 0.156(3) Uani d . 1 . .
    H H84A -0.2781 0.8957 0.8035 0.187 Uiso calc R 1 . .
    C C16 -0.0564(6) 0.8488(5) 0.7722(4) 0.1069(17) Uani d . 1 . .
    H H72A -0.0346 0.7832 0.8062 0.128 Uiso calc R 1 . .
    C C17 0.0586(6) 0.8762(4) 0.7240(3) 0.0815(13) Uani d . 1 . .
    C C18 0.3134(4) 0.5779(3) 0.6466(3) 0.0664(10) Uani d . 1 . .
    H H99A 0.2650 0.6378 0.6009 0.080 Uiso calc R 1 . .
    C C19 0.4459(5) 0.5019(4) 0.5929(4) 0.0968(15) Uani d . 1 . .
    H H79A 0.5165 0.5391 0.5739 0.145 Uiso calc R 1 . .
    H H79B 0.4093 0.4770 0.5351 0.145 Uiso calc R 1 . .
    H H79C 0.4951 0.4420 0.6359 0.145 Uiso calc R 1 . .
    C C20 0.1955(4) 0.5256(3) 0.6774(2) 0.0573(9) Uani d . 1 . .
    C C21 0.0467(5) 0.5712(3) 0.6513(3) 0.0695(10) Uani d . 1 . .
    H H54A 0.0181 0.6346 0.6135 0.083 Uiso calc R 1 . .
    C C22 -0.0609(5) 0.5239(5) 0.6809(3) 0.0864(13) Uani d . 1 . .
    H H51A -0.1607 0.5561 0.6615 0.104 Uiso calc R 1 . .
    C C23 -0.0267(7) 0.4327(5) 0.7369(3) 0.0868(14) Uani d . 1 . .
    C C24 0.1216(7) 0.3864(4) 0.7642(3) 0.0882(14) Uani d . 1 . .
    H H52A 0.1485 0.3237 0.8031 0.106 Uiso calc R 1 . .
    C C25 0.2306(5) 0.4318(3) 0.7348(3) 0.0700(10) Uani d . 1 . .
    H H27A 0.3303 0.3987 0.7539 0.084 Uiso calc R 1 . .
    C C26 -0.1445(9) 0.3811(7) 0.7711(5) 0.151(3) Uani d . 1 . .
    H H10D -0.2419 0.4228 0.7463 0.227 Uiso calc R 1 . .
    H H10E -0.1461 0.3778 0.8418 0.227 Uiso calc R 1 . .
    H H10F -0.1202 0.3101 0.7468 0.227 Uiso calc R 1 . .
    C C27 0.0607(4) 0.6526(3) 0.3775(2) 0.0514(8) Uani d . 1 . .
    C C28 0.2086(4) 0.6212(3) 0.3414(3) 0.0612(9) Uani d . 1 . .
    H H3A 0.2409 0.5591 0.3058 0.073 Uiso calc R 1 . .
    C C29 0.3079(5) 0.6790(3) 0.3568(3) 0.0753(11) Uani d . 1 . .
    H H47A 0.4052 0.6557 0.3320 0.090 Uiso calc R 1 . .
    C C30 0.2615(6) 0.7725(4) 0.4098(3) 0.0811(12) Uani d . 1 . .
    H H44A 0.3285 0.8110 0.4214 0.097 Uiso calc R 1 . .
    C C31 0.1192(5) 0.8072(3) 0.4444(3) 0.0746(11) Uani d . 1 . .
    H H20A 0.0893 0.8699 0.4792 0.090 Uiso calc R 1 . .
    C C32 0.0139(4) 0.7496(3) 0.4285(3) 0.0594(9) Uani d . 1 . .
    C C33 -0.1334(5) 0.7844(3) 0.4658(3) 0.0693(10) Uani d . 1 . .
    H H18A -0.1637 0.8467 0.5011 0.083 Uiso calc R 1 . .
    C C34 -0.2299(5) 0.7295(3) 0.4514(3) 0.0723(11) Uani d . 1 . .
    H H35A -0.3274 0.7552 0.4754 0.087 Uiso calc R 1 . .
    C C35 -0.1874(4) 0.6327(3) 0.4001(3) 0.0603(9) Uani d . 1 . .
    C C36 -0.0418(4) 0.5921(3) 0.3643(2) 0.0516(8) Uani d . 1 . .
    C C37 0.0086(4) 0.4862(3) 0.3122(3) 0.0530(8) Uani d . 1 . .
    H H6A 0.1141 0.4508 0.3309 0.064 Uiso calc R 1 . .
    C C38 0.0010(4) 0.4984(3) 0.2004(3) 0.0514(8) Uani d . 1 . .
    C C39 0.1208(4) 0.4455(3) 0.1437(3) 0.0696(10) Uani d . 1 . .
    H H36A 0.2089 0.4031 0.1745 0.084 Uiso calc R 1 . .
    C C40 0.1140(5) 0.4536(4) 0.0429(3) 0.0782(11) Uani d . 1 . .
    H H80A 0.1972 0.4178 0.0061 0.094 Uiso calc R 1 . .
    C C41 -0.0152(5) 0.5143(3) -0.0036(3) 0.0721(11) Uani d . 1 . .
    H H38A -0.0201 0.5200 -0.0720 0.086 Uiso calc R 1 . .
    C C42 -0.1368(5) 0.5663(3) 0.0509(3) 0.0740(11) Uani d . 1 . .
    H H46A -0.2253 0.6070 0.0194 0.089 Uiso calc R 1 . .
    C C43 -0.1292(4) 0.5590(3) 0.1527(3) 0.0652(10) Uani d . 1 . .
    H H57A -0.2125 0.5952 0.1893 0.078 Uiso calc R 1 . .
    C C44 -0.0337(4) 0.3634(3) 0.4442(3) 0.0628(9) Uani d . 1 . .
    H H32A -0.0308 0.4192 0.4896 0.075 Uiso calc R 1 . .
    C C45 -0.1560(5) 0.3160(4) 0.4792(4) 0.0927(14) Uani d . 1 . .
    H H56A -0.2519 0.3706 0.4768 0.139 Uiso calc R 1 . .
    H H56B -0.1343 0.2883 0.5457 0.139 Uiso calc R 1 . .
    H H56C -0.1591 0.2592 0.4373 0.139 Uiso calc R 1 . .
    C C46 0.1198(4) 0.2804(3) 0.4471(2) 0.0535(8) Uani d . 1 . .
    C C47 0.2259(5) 0.2823(3) 0.5164(3) 0.0752(11) Uani d . 1 . .
    H H64A 0.2042 0.3380 0.5601 0.090 Uiso calc R 1 . .
    C C48 0.3640(5) 0.2044(4) 0.5235(4) 0.0903(13) Uani d . 1 . .
    H H71A 0.4328 0.2081 0.5719 0.108 Uiso calc R 1 . .
    C C49 0.4011(5) 0.1209(4) 0.4594(3) 0.0783(12) Uani d . 1 . .
    C C50 0.2946(5) 0.1187(3) 0.3913(3) 0.0719(11) Uani d . 1 . .
    H H59A 0.3156 0.0621 0.3487 0.086 Uiso calc R 1 . .
    C C51 0.1580(4) 0.1963(3) 0.3830(3) 0.0660(10) Uani d . 1 . .
    H H22A 0.0901 0.1926 0.3340 0.079 Uiso calc R 1 . .
    C C52 0.5525(6) 0.0356(5) 0.4674(5) 0.129(2) Uani d . 1 . .
    H H82A 0.5590 -0.0161 0.4179 0.193 Uiso calc R 1 . .
    H H82B 0.5632 0.0008 0.5315 0.193 Uiso calc R 1 . .
    H H82C 0.6315 0.0680 0.4580 0.193 Uiso calc R 1 . .
    C C53 0.5031(3) 0.2743(3) 0.1125(3) 0.0528(8) Uani d . 1 . .
    C C54 0.4856(4) 0.2479(3) 0.2123(3) 0.0571(8) Uani d . 1 . .
    H H4A 0.4625 0.1852 0.2281 0.069 Uiso calc R 1 . .
    C C55 0.5015(4) 0.3117(3) 0.2868(3) 0.0658(10) Uani d . 1 . .
    H H15A 0.4881 0.2923 0.3518 0.079 Uiso calc R 1 . .
    C C56 0.5374(4) 0.4049(3) 0.2657(4) 0.0761(12) Uani d . 1 . .
    H H41A 0.5478 0.4481 0.3165 0.091 Uiso calc R 1 . .
    C C57 0.5572(4) 0.4327(3) 0.1722(4) 0.0755(12) Uani d . 1 . .
    H H21A 0.5826 0.4950 0.1590 0.091 Uiso calc R 1 . .
    C C58 0.5403(4) 0.3698(3) 0.0928(3) 0.0637(9) Uani d . 1 . .
    C C59 0.5630(5) 0.3966(4) -0.0060(4) 0.0822(13) Uani d . 1 . .
    H H26A 0.5890 0.4585 -0.0203 0.099 Uiso calc R 1 . .
    C C60 0.5482(5) 0.3352(4) -0.0801(4) 0.0822(13) Uani d . 1 . .
    H H43A 0.5657 0.3545 -0.1445 0.099 Uiso calc R 1 . .
    C C61 0.5063(4) 0.2417(4) -0.0614(3) 0.0675(10) Uani d . 1 . .
    C C62 0.4835(4) 0.2101(3) 0.0338(3) 0.0557(8) Uani d . 1 . .
    C C63 0.4476(4) 0.1062(3) 0.0570(3) 0.0576(9) Uani d . 1 . .
    H H25A 0.3793 0.1178 0.1133 0.069 Uiso calc R 1 . .
    C C64 0.5875(4) 0.0136(3) 0.0847(3) 0.0622(9) Uani d . 1 . .
    C C65 0.5855(6) -0.0533(3) 0.1655(3) 0.0812(12) Uani d . 1 . .
    H H55A 0.4999 -0.0408 0.2042 0.097 Uiso calc R 1 . .
    C C66 0.7132(8) -0.1398(4) 0.1884(4) 0.0960(16) Uani d . 1 . .
    H H70A 0.7131 -0.1833 0.2439 0.115 Uiso calc R 1 . .
    C C67 0.8359(7) -0.1609(4) 0.1313(5) 0.1028(17) Uani d . 1 . .
    H H74A 0.9186 -0.2201 0.1462 0.123 Uiso calc R 1 . .
    C C68 0.8397(5) -0.0961(4) 0.0522(5) 0.0941(15) Uani d . 1 . .
    H H68A 0.9257 -0.1106 0.0136 0.113 Uiso calc R 1 . .
    C C69 0.7166(5) -0.0084(3) 0.0284(3) 0.0761(11) Uani d . 1 . .
    H H63A 0.7208 0.0358 -0.0258 0.091 Uiso calc R 1 . .
    C C70 0.2047(4) 0.1251(3) -0.0320(3) 0.0685(10) Uani d . 1 . .
    H H37A 0.1860 0.2023 -0.0423 0.082 Uiso calc R 1 . .
    C C71 0.1472(6) 0.0848(5) -0.1227(4) 0.1079(17) Uani d . 1 . .
    H H77A 0.2022 0.0973 -0.1794 0.162 Uiso calc R 1 . .
    H H77B 0.0419 0.1221 -0.1323 0.162 Uiso calc R 1 . .
    H H77C 0.1611 0.0096 -0.1141 0.162 Uiso calc R 1 . .
    C C72 0.1207(4) 0.1087(3) 0.0598(3) 0.0632(9) Uani d . 1 . .
    C C73 0.1590(5) 0.0127(3) 0.1132(4) 0.0746(11) Uani d . 1 . .
    H H49A 0.2421 -0.0425 0.0939 0.090 Uiso calc R 1 . .
    C C74 0.0789(5) -0.0041(3) 0.1937(4) 0.0751(11) Uani d . 1 . .
    H H48A 0.1100 -0.0693 0.2287 0.090 Uiso calc R 1 . .
    C C75 -0.0481(4) 0.0753(3) 0.2232(3) 0.0671(10) Uani d . 1 . .
    C C76 -0.0865(4) 0.1706(3) 0.1707(3) 0.0699(10) Uani d . 1 . .
    H H19A -0.1707 0.2252 0.1896 0.084 Uiso calc R 1 . .
    C C77 -0.0053(4) 0.1885(3) 0.0910(3) 0.0711(11) Uani d . 1 . .
    H H42A -0.0348 0.2547 0.0576 0.085 Uiso calc R 1 . .
    C C78 -0.1366(5) 0.0563(4) 0.3107(4) 0.0927(14) Uani d . 1 . .
    H H10A -0.0909 -0.0146 0.3379 0.139 Uiso calc R 1 . .
    H H10B -0.2383 0.0639 0.2905 0.139 Uiso calc R 1 . .
    H H10C -0.1371 0.1076 0.3598 0.139 Uiso calc R 1 . .
    N N2 0.3758(4) 0.6216(3) 0.7309(3) 0.0727(8) Uani d . 1 . .
    H H1A 0.4194 0.5675 0.7739 0.087 Uiso d R 1 . .
    N N3 0.3698(4) 0.0750(3) -0.0274(2) 0.0682(8) Uani d . 1 . .
    H H3C 0.3882 0.0036 -0.0233 0.082 Uiso d R 1 . .
    N N1 -0.0798(3) 0.4155(2) 0.3457(2) 0.0610(7) Uani d . 1 . .
    H H4B -0.0692 0.3642 0.3015 0.073 Uiso d R 1 . .
    O O1 -0.2945(3) 0.5840(2) 0.3874(3) 0.0827(8) Uani d . 1 . .
    H H1 -0.2573 0.5266 0.3613 0.124 Uiso calc R 1 . .
    O O3 0.4909(4) 0.1879(3) -0.14207(19) 0.0893(9) Uani d . 1 . .
    H H2 0.4449 0.1453 -0.1274 0.134 Uiso calc R 1 . .
    O O2 0.4601(4) 0.7828(3) 0.6589(3) 0.1158(12) Uani d . 1 . .
    H H8 0.4740 0.7246 0.6876 0.174 Uiso calc R 1 . .
loop_
    _atom_site_aniso_label
    _atom_site_aniso_U_11
    _atom_site_aniso_U_22
    _atom_site_aniso_U_33
    _atom_site_aniso_U_12
    _atom_site_aniso_U_13
    _atom_site_aniso_U_23
    C1 0.069(2) 0.050(2) 0.068(2) -0.0162(18) -0.0044(19) 0.0020(18)
    C2 0.088(3) 0.083(3) 0.074(3) -0.032(2) -0.005(2) 0.002(2)
    C3 0.121(4) 0.097(4) 0.073(3) -0.022(3) -0.001(3) 0.007(3)
    C4 0.107(4) 0.069(3) 0.085(3) -0.005(3) -0.031(3) -0.009(3)
    C5 0.087(3) 0.063(3) 0.109(4) -0.018(2) -0.020(3) -0.017(3)
    C6 0.079(3) 0.065(2) 0.087(3) -0.027(2) 0.001(2) -0.009(2)
    C7 0.063(2) 0.050(2) 0.082(3) -0.0216(18) 0.007(2) -0.0088(18)
    C8 0.089(3) 0.069(2) 0.058(2) -0.034(2) 0.007(2) -0.0069(19)
    C9 0.127(4) 0.085(3) 0.077(3) -0.058(3) -0.002(3) -0.004(2)
    C10 0.201(7) 0.095(4) 0.080(4) -0.084(5) 0.002(4) 0.003(3)
    C11 0.237(10) 0.088(5) 0.079(4) -0.068(6) -0.021(5) -0.004(3)
    C12 0.155(5) 0.075(3) 0.062(3) -0.007(4) -0.026(3) -0.014(3)
    C13 0.219(9) 0.090(4) 0.098(5) 0.057(6) -0.038(5) -0.027(4)
    C14 0.156(7) 0.199(10) 0.098(5) 0.087(7) -0.025(5) -0.034(6)
    C15 0.104(4) 0.209(9) 0.100(5) 0.037(5) -0.001(4) -0.018(5)
    C16 0.083(3) 0.121(4) 0.089(3) 0.009(3) 0.000(3) -0.008(3)
    C17 0.101(3) 0.074(3) 0.057(2) -0.007(3) -0.009(2) -0.013(2)
    C18 0.067(2) 0.062(2) 0.072(2) -0.0216(19) 0.0000(19) -0.0044(19)
    C19 0.089(3) 0.094(3) 0.106(4) -0.024(3) 0.034(3) -0.027(3)
    C20 0.070(2) 0.056(2) 0.0469(19) -0.0196(18) -0.0037(17) -0.0068(16)
    C21 0.071(3) 0.071(2) 0.062(2) -0.016(2) -0.0101(19) 0.0071(19)
    C22 0.074(3) 0.124(4) 0.067(3) -0.038(3) -0.001(2) -0.009(3)
    C23 0.117(4) 0.116(4) 0.050(2) -0.069(3) 0.006(3) -0.007(3)
    C24 0.137(5) 0.083(3) 0.056(2) -0.051(3) -0.002(3) 0.009(2)
    C25 0.087(3) 0.064(2) 0.056(2) -0.019(2) -0.013(2) 0.0050(19)
    C26 0.191(7) 0.221(8) 0.095(4) -0.144(7) 0.015(4) -0.004(4)
    C27 0.058(2) 0.0477(18) 0.0436(17) -0.0085(15) -0.0042(15) -0.0026(14)
    C28 0.061(2) 0.057(2) 0.066(2) -0.0184(18) 0.0022(18) -0.0063(17)
    C29 0.069(2) 0.083(3) 0.078(3) -0.029(2) -0.001(2) -0.004(2)
    C30 0.091(3) 0.077(3) 0.083(3) -0.037(3) -0.016(3) -0.004(2)
    C31 0.098(3) 0.052(2) 0.069(2) -0.015(2) -0.017(2) -0.0100(19)
    C32 0.070(2) 0.051(2) 0.0497(19) -0.0059(18) -0.0112(17) -0.0006(16)
    C33 0.078(3) 0.056(2) 0.058(2) 0.005(2) -0.005(2) -0.0066(18)
    C34 0.062(2) 0.068(3) 0.071(2) 0.006(2) 0.0065(19) -0.005(2)
    C35 0.050(2) 0.056(2) 0.065(2) -0.0025(17) -0.0003(17) 0.0030(18)
    C36 0.0481(18) 0.0480(19) 0.0523(19) -0.0051(15) -0.0015(15) -0.0005(15)
    C37 0.0464(18) 0.0431(18) 0.064(2) -0.0048(14) -0.0061(15) -0.0023(15)
    C38 0.0465(17) 0.0447(18) 0.060(2) -0.0084(14) -0.0026(15) -0.0055(15)
    C39 0.055(2) 0.070(3) 0.073(3) -0.0005(18) 0.0018(19) -0.008(2)
    C40 0.076(3) 0.081(3) 0.068(3) -0.009(2) 0.013(2) -0.015(2)
    C41 0.089(3) 0.069(3) 0.061(2) -0.027(2) 0.001(2) -0.007(2)
    C42 0.075(3) 0.074(3) 0.066(3) -0.011(2) -0.010(2) -0.001(2)
    C43 0.054(2) 0.067(2) 0.067(2) -0.0070(18) -0.0020(18) -0.0086(19)
    C44 0.073(2) 0.048(2) 0.061(2) -0.0082(18) 0.0039(19) -0.0026(17)
    C45 0.084(3) 0.081(3) 0.101(3) -0.008(2) 0.024(3) 0.018(3)
    C46 0.068(2) 0.0451(19) 0.0455(18) -0.0144(16) 0.0030(16) -0.0029(15)
    C47 0.088(3) 0.072(3) 0.061(2) -0.016(2) -0.010(2) -0.013(2)
    C48 0.077(3) 0.105(4) 0.081(3) -0.016(3) -0.020(2) 0.003(3)
    C49 0.066(3) 0.081(3) 0.076(3) -0.006(2) 0.014(2) 0.017(2)
    C50 0.080(3) 0.059(2) 0.067(2) -0.005(2) 0.011(2) -0.0061(19)
    C51 0.074(2) 0.062(2) 0.058(2) -0.014(2) -0.0058(19) -0.0087(18)
    C52 0.072(3) 0.136(5) 0.144(5) 0.015(3) 0.022(3) 0.034(4)
    C53 0.0386(16) 0.0464(18) 0.069(2) -0.0063(14) -0.0032(15) -0.0003(16)
    C54 0.053(2) 0.053(2) 0.063(2) -0.0121(16) 0.0084(16) -0.0035(17)
    C55 0.065(2) 0.059(2) 0.071(2) -0.0135(18) 0.0023(19) -0.0160(19)
    C56 0.063(2) 0.059(3) 0.103(4) -0.0125(19) -0.009(2) -0.019(2)
    C57 0.063(2) 0.052(2) 0.113(4) -0.0199(19) -0.014(2) 0.001(2)
    C58 0.0474(19) 0.058(2) 0.085(3) -0.0155(17) -0.0019(18) 0.0094(19)
    C59 0.069(3) 0.076(3) 0.106(4) -0.032(2) -0.007(2) 0.028(3)
    C60 0.068(3) 0.102(3) 0.078(3) -0.030(2) 0.001(2) 0.028(3)
    C61 0.053(2) 0.088(3) 0.057(2) -0.0143(19) 0.0048(17) 0.005(2)
    C62 0.0451(18) 0.058(2) 0.060(2) -0.0095(15) 0.0018(15) 0.0013(17)
    C63 0.065(2) 0.059(2) 0.055(2) -0.0262(18) 0.0045(17) -0.0107(17)
    C64 0.079(3) 0.052(2) 0.058(2) -0.0221(19) -0.0068(19) -0.0111(17)
    C65 0.118(4) 0.061(3) 0.065(3) -0.027(3) -0.009(2) -0.009(2)
    C66 0.150(5) 0.057(3) 0.079(3) -0.029(3) -0.038(3) 0.004(2)
    C67 0.109(4) 0.068(3) 0.122(5) -0.013(3) -0.046(4) -0.005(3)
    C68 0.072(3) 0.080(3) 0.126(4) -0.014(3) -0.010(3) -0.019(3)
    C69 0.070(3) 0.068(3) 0.085(3) -0.014(2) -0.006(2) -0.003(2)
    C70 0.073(3) 0.062(2) 0.070(2) -0.020(2) -0.013(2) -0.0050(19)
    C71 0.108(4) 0.127(4) 0.090(3) -0.036(3) -0.030(3) -0.017(3)
    C72 0.060(2) 0.053(2) 0.077(2) -0.0167(18) -0.0134(19) -0.0044(18)
    C73 0.062(2) 0.052(2) 0.103(3) -0.0084(18) -0.001(2) -0.002(2)
    C74 0.068(2) 0.055(2) 0.100(3) -0.016(2) -0.006(2) 0.005(2)
    C75 0.061(2) 0.060(2) 0.082(3) -0.0188(19) -0.012(2) -0.006(2)
    C76 0.051(2) 0.069(3) 0.087(3) -0.0127(19) -0.004(2) -0.009(2)
    C77 0.062(2) 0.050(2) 0.096(3) -0.0090(18) -0.018(2) -0.002(2)
    C78 0.081(3) 0.091(3) 0.108(4) -0.029(3) 0.013(3) -0.007(3)
    N2 0.0649(19) 0.071(2) 0.083(2) -0.0212(16) -0.0017(16) -0.0115(17)
    N3 0.073(2) 0.0654(19) 0.0655(19) -0.0184(16) -0.0036(15) -0.0163(15)
    N1 0.0672(18) 0.0509(17) 0.0645(18) -0.0179(14) -0.0019(15) 0.0030(14)
    O1 0.0465(14) 0.0728(18) 0.123(3) -0.0096(13) 0.0032(15) -0.0069(17)
    O3 0.098(2) 0.116(3) 0.0550(16) -0.0339(19) 0.0088(15) -0.0049(17)
    O2 0.105(3) 0.140(3) 0.128(3) -0.075(3) 0.025(2) -0.007(3)
_geom_special_details
;
All e.s.d.'s (except the e.s.d. in the dihedral angle between two l.s. planes)
are estimated using the full covariance matrix. The cell e.s.d.'s are taken
into account individually in the estimation of e.s.d.'s in distances, angles
and torsion angles; correlations between e.s.d.'s in cell parameters are only
used when they are defined by crystal symmetry. An approximate (isotropic)
treatment of cell e.s.d.'s is used for estimating e.s.d.'s involving l.s.
planes.
;
loop_
    _geom_bond_atom_site_label_1
    _geom_bond_atom_site_label_2
    _geom_bond_site_symmetry_2
    _geom_bond_distance
    _geom_bond_publ_flag
    C1 C6 . 1.369(5) ?
    C1 C2 . 1.374(6) ?
    C1 C7 . 1.525(5) ?
    C2 C3 . 1.389(7) ?
    C2 H50A . 0.9300 ?
    C3 C4 . 1.352(7) ?
    C3 H75A . 0.9300 ?
    C4 C5 . 1.370(7) ?
    C4 H67A . 0.9300 ?
    C5 C6 . 1.384(6) ?
    C5 H61A . 0.9300 ?
    C6 H53A . 0.9300 ?
    C7 N2 . 1.492(5) ?
    C7 C8 . 1.520(6) ?
    C7 H30A . 0.9800 ?
    C8 C9 . 1.381(6) ?
    C8 C17 . 1.416(6) ?
    C9 O2 . 1.359(6) ?
    C9 C10 . 1.417(8) ?
    C10 C11 . 1.320(9) ?
    C10 H73A . 0.9300 ?
    C11 C12 . 1.381(9) ?
    C11 H76A . 0.9300 ?
    C12 C13 . 1.371(10) ?
    C12 C17 . 1.464(7) ?
    C13 C14 . 1.374(13) ?
    C13 H81A . 0.9300 ?
    C14 C15 . 1.394(13) ?
    C14 H83A . 0.9300 ?
    C15 C16 . 1.385(8) ?
    C15 H84A . 0.9300 ?
    C16 C17 . 1.385(7) ?
    C16 H72A . 0.9300 ?
    C18 N2 . 1.490(5) ?
    C18 C20 . 1.513(5) ?
    C18 C19 . 1.533(6) ?
    C18 H99A . 0.9800 ?
    C19 H79A . 0.9600 ?
    C19 H79B . 0.9600 ?
    C19 H79C . 0.9600 ?
    C20 C21 . 1.372(5) ?
    C20 C25 . 1.387(5) ?
    C21 C22 . 1.382(6) ?
    C21 H54A . 0.9300 ?
    C22 C23 . 1.350(7) ?
    C22 H51A . 0.9300 ?
    C23 C24 . 1.374(7) ?
    C23 C26 . 1.519(7) ?
    C24 C25 . 1.376(6) ?
    C24 H52A . 0.9300 ?
    C25 H27A . 0.9300 ?
    C26 H10D . 0.9600 ?
    C26 H10E . 0.9600 ?
    C26 H10F . 0.9600 ?
    C27 C28 . 1.405(5) ?
    C27 C32 . 1.419(5) ?
    C27 C36 . 1.428(5) ?
    C28 C29 . 1.382(5) ?
    C28 H3A . 0.9300 ?
    C29 C30 . 1.395(6) ?
    C29 H47A . 0.9300 ?
    C30 C31 . 1.353(6) ?
    C30 H44A . 0.9300 ?
    C31 C32 . 1.427(6) ?
    C31 H20A . 0.9300 ?
    C32 C33 . 1.408(6) ?
    C33 C34 . 1.328(6) ?
    C33 H18A . 0.9300 ?
    C34 C35 . 1.418(6) ?
    C34 H35A . 0.9300 ?
    C35 O1 . 1.350(5) ?
    C35 C36 . 1.391(5) ?
    C36 C37 . 1.523(5) ?
    C37 N1 . 1.476(4) ?
    C37 C38 . 1.520(5) ?
    C37 H6A . 0.9800 ?
    C38 C39 . 1.373(5) ?
    C38 C43 . 1.379(5) ?
    C39 C40 . 1.368(6) ?
    C39 H36A . 0.9300 ?
    C40 C41 . 1.366(6) ?
    C40 H80A . 0.9300 ?
    C41 C42 . 1.363(6) ?
    C41 H38A . 0.9300 ?
    C42 C43 . 1.382(5) ?
    C42 H46A . 0.9300 ?
    C43 H57A . 0.9300 ?
    C44 N1 . 1.484(5) ?
    C44 C46 . 1.511(5) ?
    C44 C45 . 1.523(6) ?
    C44 H32A . 0.9800 ?
    C45 H56A . 0.9600 ?
    C45 H56B . 0.9600 ?
    C45 H56C . 0.9600 ?
    C46 C47 . 1.371(5) ?
    C46 C51 . 1.387(5) ?
    C47 C48 . 1.380(6) ?
    C47 H64A . 0.9300 ?
    C48 C49 . 1.382(7) ?
    C48 H71A . 0.9300 ?
    C49 C50 . 1.363(6) ?
    C49 C52 . 1.513(6) ?
    C50 C51 . 1.370(5) ?
    C50 H59A . 0.9300 ?
    C51 H22A . 0.9300 ?
    C52 H82A . 0.9600 ?
    C52 H82B . 0.9600 ?
    C52 H82C . 0.9600 ?
    C53 C54 . 1.409(5) ?
    C53 C58 . 1.415(5) ?
    C53 C62 . 1.426(5) ?
    C54 C55 . 1.369(5) ?
    C54 H4A . 0.9300 ?
    C55 C56 . 1.383(6) ?
    C55 H15A . 0.9300 ?
    C56 C57 . 1.337(6) ?
    C56 H41A . 0.9300 ?
    C57 C58 . 1.416(6) ?
    C57 H21A . 0.9300 ?
    C58 C59 . 1.408(6) ?
    C59 C60 . 1.342(7) ?
    C59 H26A . 0.9300 ?
    C60 C61 . 1.412(6) ?
    C60 H43A . 0.9300 ?
    C61 O3 . 1.353(5) ?
    C61 C62 . 1.380(5) ?
    C62 C63 . 1.523(5) ?
    C63 N3 . 1.488(4) ?
    C63 C64 . 1.525(5) ?
    C63 H25A . 0.9800 ?
    C64 C69 . 1.383(6) ?
    C64 C65 . 1.387(6) ?
    C65 C66 . 1.399(7) ?
    C65 H55A . 0.9300 ?
    C66 C67 . 1.342(8) ?
    C66 H70A . 0.9300 ?
    C67 C68 . 1.355(8) ?
    C67 H74A . 0.9300 ?
    C68 C69 . 1.385(6) ?
    C68 H68A . 0.9300 ?
    C69 H63A . 0.9300 ?
    C70 N3 . 1.477(5) ?
    C70 C72 . 1.514(6) ?
    C70 C71 . 1.516(6) ?
    C70 H37A . 0.9800 ?
    C71 H77A . 0.9600 ?
    C71 H77B . 0.9600 ?
    C71 H77C . 0.9600 ?
    C72 C73 . 1.382(5) ?
    C72 C77 . 1.392(5) ?
    C73 C74 . 1.371(6) ?
    C73 H49A . 0.9300 ?
    C74 C75 . 1.388(5) ?
    C74 H48A . 0.9300 ?
    C75 C76 . 1.368(6) ?
    C75 C78 . 1.503(6) ?
    C76 C77 . 1.373(6) ?
    C76 H19A . 0.9300 ?
    C77 H42A . 0.9300 ?
    C78 H10A . 0.9600 ?
    C78 H10B . 0.9600 ?
    C78 H10C . 0.9600 ?
    N2 H1A . 0.9000 ?
    N3 H3C . 0.9000 ?
    N1 H4B . 0.9001 ?
    O1 H1 . 0.8200 ?
    O3 H2 . 0.8200 ?
    O2 H8 . 0.8200 ?
loop_
    _geom_angle_atom_site_label_1
    _geom_angle_atom_site_label_2
    _geom_angle_atom_site_label_3
    _geom_angle_site_symmetry_1
    _geom_angle_site_symmetry_3
    _geom_angle
    _geom_angle_publ_flag
    C6 C1 C2 . . 117.9(4) ?
    C6 C1 C7 . . 123.0(4) ?
    C2 C1 C7 . . 119.1(3) ?
    C1 C2 C3 . . 120.7(4) ?
    C1 C2 H50A . . 119.7 ?
    C3 C2 H50A . . 119.7 ?
    C4 C3 C2 . . 120.5(5) ?
    C4 C3 H75A . . 119.7 ?
    C2 C3 H75A . . 119.7 ?
    C3 C4 C5 . . 119.8(5) ?
    C3 C4 H67A . . 120.1 ?
    C5 C4 H67A . . 120.1 ?
    C4 C5 C6 . . 119.5(4) ?
    C4 C5 H61A . . 120.3 ?
    C6 C5 H61A . . 120.3 ?
    C1 C6 C5 . . 121.7(4) ?
    C1 C6 H53A . . 119.2 ?
    C5 C6 H53A . . 119.2 ?
    N2 C7 C8 . . 110.6(3) ?
    N2 C7 C1 . . 109.7(3) ?
    C8 C7 C1 . . 113.1(3) ?
    N2 C7 H30A . . 107.8 ?
    C8 C7 H30A . . 107.8 ?
    C1 C7 H30A . . 107.8 ?
    C9 C8 C17 . . 118.6(4) ?
    C9 C8 C7 . . 120.5(4) ?
    C17 C8 C7 . . 120.8(4) ?
    O2 C9 C8 . . 123.6(4) ?
    O2 C9 C10 . . 115.4(6) ?
    C8 C9 C10 . . 121.0(6) ?
    C11 C10 C9 . . 120.2(7) ?
    C11 C10 H73A . . 119.9 ?
    C9 C10 H73A . . 119.9 ?
    C10 C11 C12 . . 123.3(6) ?
    C10 C11 H76A . . 118.3 ?
    C12 C11 H76A . . 118.3 ?
    C13 C12 C11 . . 123.2(8) ?
    C13 C12 C17 . . 119.2(7) ?
    C11 C12 C17 . . 117.5(6) ?
    C12 C13 C14 . . 122.1(8) ?
    C12 C13 H81A . . 118.9 ?
    C14 C13 H81A . . 118.9 ?
    C13 C14 C15 . . 119.3(7) ?
    C13 C14 H83A . . 120.3 ?
    C15 C14 H83A . . 120.3 ?
    C16 C15 C14 . . 120.3(8) ?
    C16 C15 H84A . . 119.8 ?
    C14 C15 H84A . . 119.8 ?
    C15 C16 C17 . . 121.8(7) ?
    C15 C16 H72A . . 119.1 ?
    C17 C16 H72A . . 119.1 ?
    C16 C17 C8 . . 123.6(4) ?
    C16 C17 C12 . . 117.2(5) ?
    C8 C17 C12 . . 119.2(5) ?
    N2 C18 C20 . . 113.1(3) ?
    N2 C18 C19 . . 107.9(3) ?
    C20 C18 C19 . . 112.7(3) ?
    N2 C18 H99A . . 107.6 ?
    C20 C18 H99A . . 107.6 ?
    C19 C18 H99A . . 107.6 ?
    C18 C19 H79A . . 109.5 ?
    C18 C19 H79B . . 109.5 ?
    H79A C19 H79B . . 109.5 ?
    C18 C19 H79C . . 109.5 ?
    H79A C19 H79C . . 109.5 ?
    H79B C19 H79C . . 109.5 ?
    C21 C20 C25 . . 116.9(4) ?
    C21 C20 C18 . . 120.8(3) ?
    C25 C20 C18 . . 122.2(3) ?
    C20 C21 C22 . . 120.6(4) ?
    C20 C21 H54A . . 119.7 ?
    C22 C21 H54A . . 119.7 ?
    C23 C22 C21 . . 122.4(5) ?
    C23 C22 H51A . . 118.8 ?
    C21 C22 H51A . . 118.8 ?
    C22 C23 C24 . . 117.7(4) ?
    C22 C23 C26 . . 122.8(6) ?
    C24 C23 C26 . . 119.5(5) ?
    C23 C24 C25 . . 120.7(4) ?
    C23 C24 H52A . . 119.6 ?
    C25 C24 H52A . . 119.6 ?
    C24 C25 C20 . . 121.6(4) ?
    C24 C25 H27A . . 119.2 ?
    C20 C25 H27A . . 119.2 ?
    C23 C26 H10D . . 109.5 ?
    C23 C26 H10E . . 109.5 ?
    H10D C26 H10E . . 109.5 ?
    C23 C26 H10F . . 109.5 ?
    H10D C26 H10F . . 109.5 ?
    H10E C26 H10F . . 109.5 ?
    C28 C27 C32 . . 117.1(3) ?
    C28 C27 C36 . . 123.0(3) ?
    C32 C27 C36 . . 119.9(3) ?
    C29 C28 C27 . . 122.5(4) ?
    C29 C28 H3A . . 118.8 ?
    C27 C28 H3A . . 118.8 ?
    C28 C29 C30 . . 119.6(4) ?
    C28 C29 H47A . . 120.2 ?
    C30 C29 H47A . . 120.2 ?
    C31 C30 C29 . . 120.1(4) ?
    C31 C30 H44A . . 119.9 ?
    C29 C30 H44A . . 119.9 ?
    C30 C31 C32 . . 121.3(4) ?
    C30 C31 H20A . . 119.3 ?
    C32 C31 H20A . . 119.3 ?
    C33 C32 C27 . . 119.1(4) ?
    C33 C32 C31 . . 121.6(4) ?
    C27 C32 C31 . . 119.3(3) ?
    C34 C33 C32 . . 121.1(4) ?
    C34 C33 H18A . . 119.5 ?
    C32 C33 H18A . . 119.5 ?
    C33 C34 C35 . . 121.4(4) ?
    C33 C34 H35A . . 119.3 ?
    C35 C34 H35A . . 119.3 ?
    O1 C35 C36 . . 122.7(3) ?
    O1 C35 C34 . . 116.9(3) ?
    C36 C35 C34 . . 120.4(4) ?
    C35 C36 C27 . . 118.2(3) ?
    C35 C36 C37 . . 121.6(3) ?
    C27 C36 C37 . . 120.3(3) ?
    N1 C37 C38 . . 109.6(3) ?
    N1 C37 C36 . . 110.7(3) ?
    C38 C37 C36 . . 113.8(3) ?
    N1 C37 H6A . . 107.5 ?
    C38 C37 H6A . . 107.5 ?
    C36 C37 H6A . . 107.5 ?
    C39 C38 C43 . . 118.0(3) ?
    C39 C38 C37 . . 121.1(3) ?
    C43 C38 C37 . . 120.9(3) ?
    C40 C39 C38 . . 121.6(4) ?
    C40 C39 H36A . . 119.2 ?
    C38 C39 H36A . . 119.2 ?
    C41 C40 C39 . . 120.0(4) ?
    C41 C40 H80A . . 120.0 ?
    C39 C40 H80A . . 120.0 ?
    C42 C41 C40 . . 119.7(4) ?
    C42 C41 H38A . . 120.2 ?
    C40 C41 H38A . . 120.2 ?
    C41 C42 C43 . . 120.3(4) ?
    C41 C42 H46A . . 119.8 ?
    C43 C42 H46A . . 119.8 ?
    C38 C43 C42 . . 120.5(3) ?
    C38 C43 H57A . . 119.8 ?
    C42 C43 H57A . . 119.8 ?
    N1 C44 C46 . . 114.4(3) ?
    N1 C44 C45 . . 107.8(3) ?
    C46 C44 C45 . . 111.4(3) ?
    N1 C44 H32A . . 107.7 ?
    C46 C44 H32A . . 107.7 ?
    C45 C44 H32A . . 107.7 ?
    C44 C45 H56A . . 109.5 ?
    C44 C45 H56B . . 109.5 ?
    H56A C45 H56B . . 109.5 ?
    C44 C45 H56C . . 109.5 ?
    H56A C45 H56C . . 109.5 ?
    H56B C45 H56C . . 109.5 ?
    C47 C46 C51 . . 116.8(3) ?
    C47 C46 C44 . . 121.2(3) ?
    C51 C46 C44 . . 122.0(3) ?
    C46 C47 C48 . . 122.1(4) ?
    C46 C47 H64A . . 118.9 ?
    C48 C47 H64A . . 118.9 ?
    C47 C48 C49 . . 120.7(4) ?
    C47 C48 H71A . . 119.7 ?
    C49 C48 H71A . . 119.7 ?
    C50 C49 C48 . . 117.0(4) ?
    C50 C49 C52 . . 122.4(5) ?
    C48 C49 C52 . . 120.5(5) ?
    C49 C50 C51 . . 122.7(4) ?
    C49 C50 H59A . . 118.7 ?
    C51 C50 H59A . . 118.7 ?
    C50 C51 C46 . . 120.7(4) ?
    C50 C51 H22A . . 119.7 ?
    C46 C51 H22A . . 119.7 ?
    C49 C52 H82A . . 109.5 ?
    C49 C52 H82B . . 109.5 ?
    H82A C52 H82B . . 109.5 ?
    C49 C52 H82C . . 109.5 ?
    H82A C52 H82C . . 109.5 ?
    H82B C52 H82C . . 109.5 ?
    C54 C53 C58 . . 116.5(3) ?
    C54 C53 C62 . . 122.9(3) ?
    C58 C53 C62 . . 120.6(3) ?
    C55 C54 C53 . . 122.1(4) ?
    C55 C54 H4A . . 119.0 ?
    C53 C54 H4A . . 119.0 ?
    C54 C55 C56 . . 120.3(4) ?
    C54 C55 H15A . . 119.8 ?
    C56 C55 H15A . . 119.8 ?
    C57 C56 C55 . . 119.9(4) ?
    C57 C56 H41A . . 120.0 ?
    C55 C56 H41A . . 120.0 ?
    C56 C57 C58 . . 121.7(4) ?
    C56 C57 H21A . . 119.2 ?
    C58 C57 H21A . . 119.2 ?
    C59 C58 C53 . . 117.9(4) ?
    C59 C58 C57 . . 122.6(4) ?
    C53 C58 C57 . . 119.5(4) ?
    C60 C59 C58 . . 121.7(4) ?
    C60 C59 H26A . . 119.1 ?
    C58 C59 H26A . . 119.1 ?
    C59 C60 C61 . . 120.7(4) ?
    C59 C60 H43A . . 119.7 ?
    C61 C60 H43A . . 119.7 ?
    O3 C61 C62 . . 124.0(4) ?
    O3 C61 C60 . . 115.4(4) ?
    C62 C61 C60 . . 120.6(4) ?
    C61 C62 C53 . . 118.4(3) ?
    C61 C62 C63 . . 121.9(3) ?
    C53 C62 C63 . . 119.6(3) ?
    N3 C63 C62 . . 111.4(3) ?
    N3 C63 C64 . . 108.8(3) ?
    C62 C63 C64 . . 112.7(3) ?
    N3 C63 H25A . . 107.9 ?
    C62 C63 H25A . . 107.9 ?
    C64 C63 H25A . . 107.9 ?
    C69 C64 C65 . . 118.4(4) ?
    C69 C64 C63 . . 121.4(3) ?
    C65 C64 C63 . . 120.2(4) ?
    C64 C65 C66 . . 119.6(5) ?
    C64 C65 H55A . . 120.2 ?
    C66 C65 H55A . . 120.2 ?
    C67 C66 C65 . . 120.9(5) ?
    C67 C66 H70A . . 119.6 ?
    C65 C66 H70A . . 119.6 ?
    C66 C67 C68 . . 120.2(5) ?
    C66 C67 H74A . . 119.9 ?
    C68 C67 H74A . . 119.9 ?
    C67 C68 C69 . . 120.6(5) ?
    C67 C68 H68A . . 119.7 ?
    C69 C68 H68A . . 119.7 ?
    C64 C69 C68 . . 120.3(4) ?
    C64 C69 H63A . . 119.8 ?
    C68 C69 H63A . . 119.8 ?
    N3 C70 C72 . . 115.3(3) ?
    N3 C70 C71 . . 107.3(4) ?
    C72 C70 C71 . . 111.9(4) ?
    N3 C70 H37A . . 107.4 ?
    C72 C70 H37A . . 107.4 ?
    C71 C70 H37A . . 107.4 ?
    C70 C71 H77A . . 109.5 ?
    C70 C71 H77B . . 109.5 ?
    H77A C71 H77B . . 109.5 ?
    C70 C71 H77C . . 109.5 ?
    H77A C71 H77C . . 109.5 ?
    H77B C71 H77C . . 109.5 ?
    C73 C72 C77 . . 116.7(4) ?
    C73 C72 C70 . . 122.2(4) ?
    C77 C72 C70 . . 121.0(3) ?
    C74 C73 C72 . . 122.4(4) ?
    C74 C73 H49A . . 118.8 ?
    C72 C73 H49A . . 118.8 ?
    C73 C74 C75 . . 120.5(4) ?
    C73 C74 H48A . . 119.8 ?
    C75 C74 H48A . . 119.8 ?
    C76 C75 C74 . . 117.4(4) ?
    C76 C75 C78 . . 122.2(4) ?
    C74 C75 C78 . . 120.4(4) ?
    C75 C76 C77 . . 122.4(4) ?
    C75 C76 H19A . . 118.8 ?
    C77 C76 H19A . . 118.8 ?
    C76 C77 C72 . . 120.7(4) ?
    C76 C77 H42A . . 119.7 ?
    C72 C77 H42A . . 119.7 ?
    C75 C78 H10A . . 109.5 ?
    C75 C78 H10B . . 109.5 ?
    H10A C78 H10B . . 109.5 ?
    C75 C78 H10C . . 109.5 ?
    H10A C78 H10C . . 109.5 ?
    H10B C78 H10C . . 109.5 ?
    C18 N2 C7 . . 112.9(3) ?
    C18 N2 H1A . . 108.6 ?
    C7 N2 H1A . . 108.5 ?
    C70 N3 C63 . . 115.2(3) ?
    C70 N3 H3C . . 107.9 ?
    C63 N3 H3C . . 108.0 ?
    C37 N1 C44 . . 114.0(3) ?
    C37 N1 H4B . . 108.4 ?
    C44 N1 H4B . . 108.4 ?
    C35 O1 H1 . . 109.5 ?
    C61 O3 H2 . . 109.5 ?
    C9 O2 H8 . . 109.5 ?
loop_
    _geom_torsion_atom_site_label_1
    _geom_torsion_atom_site_label_2
    _geom_torsion_atom_site_label_3
    _geom_torsion_atom_site_label_4
    _geom_torsion_site_symmetry_1
    _geom_torsion_site_symmetry_2
    _geom_torsion_site_symmetry_3
    _geom_torsion_site_symmetry_4
    _geom_torsion
    _geom_torsion_publ_flag
    C6 C1 C2 C3 . . . . 0.1(6) ?
    C7 C1 C2 C3 . . . . 179.3(4) ?
    C1 C2 C3 C4 . . . . -1.1(7) ?
    C2 C3 C4 C5 . . . . 2.3(7) ?
    C3 C4 C5 C6 . . . . -2.4(7) ?
    C2 C1 C6 C5 . . . . -0.2(6) ?
    C7 C1 C6 C5 . . . . -179.4(4) ?
    C4 C5 C6 C1 . . . . 1.4(6) ?
    C6 C1 C7 N2 . . . . 67.8(4) ?
    C2 C1 C7 N2 . . . . -111.4(4) ?
    C6 C1 C7 C8 . . . . -56.2(5) ?
    C2 C1 C7 C8 . . . . 124.6(4) ?
    N2 C7 C8 C9 . . . . -38.1(5) ?
    C1 C7 C8 C9 . . . . 85.4(5) ?
    N2 C7 C8 C17 . . . . 145.2(4) ?
    C1 C7 C8 C17 . . . . -91.3(4) ?
    C17 C8 C9 O2 . . . . -176.4(4) ?
    C7 C8 C9 O2 . . . . 6.8(6) ?
    C17 C8 C9 C10 . . . . 3.3(6) ?
    C7 C8 C9 C10 . . . . -173.4(4) ?
    O2 C9 C10 C11 . . . . 177.7(5) ?
    C8 C9 C10 C11 . . . . -2.1(8) ?
    C9 C10 C11 C12 . . . . -0.6(10) ?
    C10 C11 C12 C13 . . . . -178.7(6) ?
    C10 C11 C12 C17 . . . . 1.9(8) ?
    C11 C12 C13 C14 . . . . -179.5(7) ?
    C17 C12 C13 C14 . . . . -0.2(10) ?
    C12 C13 C14 C15 . . . . -0.4(12) ?
    C13 C14 C15 C16 . . . . 0.8(12) ?
    C14 C15 C16 C17 . . . . -0.6(10) ?
    C15 C16 C17 C8 . . . . -179.7(5) ?
    C15 C16 C17 C12 . . . . 0.0(8) ?
    C9 C8 C17 C16 . . . . 177.7(4) ?
    C7 C8 C17 C16 . . . . -5.6(6) ?
    C9 C8 C17 C12 . . . . -2.0(6) ?
    C7 C8 C17 C12 . . . . 174.7(4) ?
    C13 C12 C17 C16 . . . . 0.4(7) ?
    C11 C12 C17 C16 . . . . 179.8(5) ?
    C13 C12 C17 C8 . . . . -179.9(5) ?
    C11 C12 C17 C8 . . . . -0.5(6) ?
    N2 C18 C20 C21 . . . . 110.8(4) ?
    C19 C18 C20 C21 . . . . -126.5(4) ?
    N2 C18 C20 C25 . . . . -67.5(4) ?
    C19 C18 C20 C25 . . . . 55.2(5) ?
    C25 C20 C21 C22 . . . . -0.6(6) ?
    C18 C20 C21 C22 . . . . -179.1(4) ?
    C20 C21 C22 C23 . . . . 0.8(7) ?
    C21 C22 C23 C24 . . . . -0.3(7) ?
    C21 C22 C23 C26 . . . . 179.0(5) ?
    C22 C23 C24 C25 . . . . -0.3(7) ?
    C26 C23 C24 C25 . . . . -179.6(4) ?
    C23 C24 C25 C20 . . . . 0.4(6) ?
    C21 C20 C25 C24 . . . . 0.1(6) ?
    C18 C20 C25 C24 . . . . 178.5(4) ?
    C32 C27 C28 C29 . . . . 2.1(5) ?
    C36 C27 C28 C29 . . . . -178.3(3) ?
    C27 C28 C29 C30 . . . . -0.2(6) ?
    C28 C29 C30 C31 . . . . -1.1(6) ?
    C29 C30 C31 C32 . . . . 0.4(6) ?
    C28 C27 C32 C33 . . . . 179.9(3) ?
    C36 C27 C32 C33 . . . . 0.4(5) ?
    C28 C27 C32 C31 . . . . -2.8(5) ?
    C36 C27 C32 C31 . . . . 177.7(3) ?
    C30 C31 C32 C33 . . . . 178.8(4) ?
    C30 C31 C32 C27 . . . . 1.6(6) ?
    C27 C32 C33 C34 . . . . -2.1(5) ?
    C31 C32 C33 C34 . . . . -179.3(4) ?
    C32 C33 C34 C35 . . . . 1.6(6) ?
    C33 C34 C35 O1 . . . . -178.6(4) ?
    C33 C34 C35 C36 . . . . 0.6(6) ?
    O1 C35 C36 C27 . . . . 177.0(3) ?
    C34 C35 C36 C27 . . . . -2.3(5) ?
    O1 C35 C36 C37 . . . . -3.0(5) ?
    C34 C35 C36 C37 . . . . 177.8(3) ?
    C28 C27 C36 C35 . . . . -177.8(3) ?
    C32 C27 C36 C35 . . . . 1.8(5) ?
    C28 C27 C36 C37 . . . . 2.2(5) ?
    C32 C27 C36 C37 . . . . -178.3(3) ?
    C35 C36 C37 N1 . . . . -26.7(4) ?
    C27 C36 C37 N1 . . . . 153.4(3) ?
    C35 C36 C37 C38 . . . . 97.3(4) ?
    C27 C36 C37 C38 . . . . -82.6(4) ?
    N1 C37 C38 C39 . . . . -104.1(4) ?
    C36 C37 C38 C39 . . . . 131.2(4) ?
    N1 C37 C38 C43 . . . . 72.7(4) ?
    C36 C37 C38 C43 . . . . -51.9(4) ?
    C43 C38 C39 C40 . . . . 1.3(6) ?
    C37 C38 C39 C40 . . . . 178.3(4) ?
    C38 C39 C40 C41 . . . . -1.0(7) ?
    C39 C40 C41 C42 . . . . -0.1(6) ?
    C40 C41 C42 C43 . . . . 0.8(6) ?
    C39 C38 C43 C42 . . . . -0.6(5) ?
    C37 C38 C43 C42 . . . . -177.5(3) ?
    C41 C42 C43 C38 . . . . -0.4(6) ?
    N1 C44 C46 C47 . . . . 129.5(4) ?
    C45 C44 C46 C47 . . . . -107.9(4) ?
    N1 C44 C46 C51 . . . . -53.4(5) ?
    C45 C44 C46 C51 . . . . 69.2(5) ?
    C51 C46 C47 C48 . . . . -0.6(6) ?
    C44 C46 C47 C48 . . . . 176.7(4) ?
    C46 C47 C48 C49 . . . . 0.6(7) ?
    C47 C48 C49 C50 . . . . -1.2(6) ?
    C47 C48 C49 C52 . . . . -180.0(5) ?
    C48 C49 C50 C51 . . . . 2.0(6) ?
    C52 C49 C50 C51 . . . . -179.3(4) ?
    C49 C50 C51 C46 . . . . -2.1(6) ?
    C47 C46 C51 C50 . . . . 1.3(6) ?
    C44 C46 C51 C50 . . . . -176.0(3) ?
    C58 C53 C54 C55 . . . . 0.9(5) ?
    C62 C53 C54 C55 . . . . -178.5(3) ?
    C53 C54 C55 C56 . . . . -0.7(5) ?
    C54 C55 C56 C57 . . . . -0.2(6) ?
    C55 C56 C57 C58 . . . . 0.9(6) ?
    C54 C53 C58 C59 . . . . 178.1(3) ?
    C62 C53 C58 C59 . . . . -2.5(5) ?
    C54 C53 C58 C57 . . . . -0.2(5) ?
    C62 C53 C58 C57 . . . . 179.2(3) ?
    C56 C57 C58 C59 . . . . -178.9(4) ?
    C56 C57 C58 C53 . . . . -0.7(6) ?
    C53 C58 C59 C60 . . . . 0.9(6) ?
    C57 C58 C59 C60 . . . . 179.2(4) ?
    C58 C59 C60 C61 . . . . 1.1(6) ?
    C59 C60 C61 O3 . . . . 178.3(4) ?
    C59 C60 C61 C62 . . . . -1.7(6) ?
    O3 C61 C62 C53 . . . . -179.8(3) ?
    C60 C61 C62 C53 . . . . 0.1(5) ?
    O3 C61 C62 C63 . . . . 3.8(5) ?
    C60 C61 C62 C63 . . . . -176.2(3) ?
    C54 C53 C62 C61 . . . . -178.7(3) ?
    C58 C53 C62 C61 . . . . 2.0(5) ?
    C54 C53 C62 C63 . . . . -2.3(5) ?
    C58 C53 C62 C63 . . . . 178.4(3) ?
    C61 C62 C63 N3 . . . . -27.7(4) ?
    C53 C62 C63 N3 . . . . 156.1(3) ?
    C61 C62 C63 C64 . . . . 95.0(4) ?
    C53 C62 C63 C64 . . . . -81.3(4) ?
    N3 C63 C64 C69 . . . . 75.9(4) ?
    C62 C63 C64 C69 . . . . -48.2(4) ?
    N3 C63 C64 C65 . . . . -101.5(4) ?
    C62 C63 C64 C65 . . . . 134.4(4) ?
    C69 C64 C65 C66 . . . . 0.7(5) ?
    C63 C64 C65 C66 . . . . 178.1(3) ?
    C64 C65 C66 C67 . . . . -2.2(6) ?
    C65 C66 C67 C68 . . . . 2.3(7) ?
    C66 C67 C68 C69 . . . . -1.0(8) ?
    C65 C64 C69 C68 . . . . 0.6(6) ?
    C63 C64 C69 C68 . . . . -176.8(4) ?
    C67 C68 C69 C64 . . . . -0.5(7) ?
    N3 C70 C72 C73 . . . . -39.3(5) ?
    C71 C70 C72 C73 . . . . 83.6(5) ?
    N3 C70 C72 C77 . . . . 144.6(3) ?
    C71 C70 C72 C77 . . . . -92.5(5) ?
    C77 C72 C73 C74 . . . . -0.6(6) ?
    C70 C72 C73 C74 . . . . -176.9(4) ?
    C72 C73 C74 C75 . . . . 1.7(6) ?
    C73 C74 C75 C76 . . . . -1.7(6) ?
    C73 C74 C75 C78 . . . . 179.4(4) ?
    C74 C75 C76 C77 . . . . 0.6(6) ?
    C78 C75 C76 C77 . . . . 179.5(4) ?
    C75 C76 C77 C72 . . . . 0.5(6) ?
    C73 C72 C77 C76 . . . . -0.5(5) ?
    C70 C72 C77 C76 . . . . 175.8(3) ?
    C20 C18 N2 C7 . . . . -59.9(4) ?
    C19 C18 N2 C7 . . . . 174.8(3) ?
    C8 C7 N2 C18 . . . . -74.3(4) ?
    C1 C7 N2 C18 . . . . 160.3(3) ?
    C72 C70 N3 C63 . . . . -55.4(4) ?
    C71 C70 N3 C63 . . . . 179.3(4) ?
    C62 C63 N3 C70 . . . . -84.7(4) ?
    C64 C63 N3 C70 . . . . 150.5(3) ?
    C38 C37 N1 C44 . . . . 156.8(3) ?
    C36 C37 N1 C44 . . . . -76.8(3) ?
    C46 C44 N1 C37 . . . . -68.9(4) ?
    C45 C44 N1 C37 . . . . 166.5(3) ?
loop_
    _geom_hbond_atom_site_label_D
    _geom_hbond_atom_site_label_H
    _geom_hbond_atom_site_label_A
    _geom_hbond_site_symmetry_A
    _geom_hbond_distance_DH
    _geom_hbond_distance_HA
    _geom_hbond_distance_DA
    _geom_hbond_angle_DHA
    O1 H1 N1 . 0.82 1.86 2.571(4) 144.2
    O2 H8 N2 . 0.82 1.92 2.629(5) 143.6
    O3 H2 N3 . 0.82 1.87 2.597(5) 147.4
    C6 H53A O2 . 0.93 2.58 3.327(6) 137.8
data_global
_journal_date_recd_electronic     2008-08-26
_journal_date_accepted     2008-09-22
_journal_name_full     'Acta Crystallographica, Section E'
_journal_year     2008
_journal_volume     64
_journal_issue     10
_journal_page_first     o2005
_journal_page_last     o2005
_journal_paper_category     QO
_journal_coeditor_code     FL2220
_publ_contact_author_name     'Yong Hua Li*'
_publ_contact_author_address
;
Ordered Matter Science Research Center,
College of Chemistry and Chemical,
Engineering, Southeast UniVersity,
Nanjing 211189, People's Republic of China
;
_publ_contact_author_email     liyhnju@hotmail.com
_publ_contact_author_fax     ?
_publ_contact_author_phone     ?
_publ_section_title
;
1-{Phenyl[1-(<i>p</i>-tolyl)ethylamino]methyl}-2-naphthol
;
loop_
    _publ_author_name
    _publ_author_footnote
    _publ_author_address
    'Li, Yong Hua' .
;
Ordered Matter Science Research Center,
College of Chemistry and Chemical Engineering, Southeast University,
Nanjing 211189, People's Republic of China
;
    'Zhao, Min Min' .
;
Ordered Matter Science Research Center,
College of Chemistry and Chemical Engineering, Southeast University,
Nanjing 211189, People's Republic of China
;
    'Zhang, Yuan' .
;
Ordered Matter Science Research Center,
College of Chemistry and Chemical Engineering, Southeast University,
Nanjing 211189, People's Republic of China
;
