# Supplementary material for: 1-{Phen­yl[1-(p-tol­yl)ethyl­amino]meth­yl}-2-naphthol
Source: Acta Crystallogr Sect E Struct Rep Online. 2008 Sep 24;64(Pt 10):o2005. doi: 10.1107/S1600536808030365 (PMC2959420; doi:10.1107/S1600536808030365)
Supplement: Supplementary file 2 [file e-64-o2005-Isup2.hkl]

# 
# h,k,l, Fc-squared, Fo-squared, sigma(Fo-squared) and status flag 
# 
data_I
_shelx_title ' LR in P1' 
_shelx_refln_list_code          4 
_shelx_F_calc_maximum      107.00 
_exptl_crystal_F_000       588.00 
_reflns_d_resolution_high  0.7701 
 
loop_ 
 _symmetry_equiv_pos_as_xyz 
 'x, y, z' 
 
_cell_length_a     9.3046 
_cell_length_b    13.1263 
_cell_length_c    13.5723 
_cell_angle_alpha  88.140 
_cell_angle_beta   89.992 
_cell_angle_gamma  72.386 
 
_shelx_F_squared_multiplier     1.000 
 
loop_ 
 _refln_index_h 
 _refln_index_k 
 _refln_index_l 
 _refln_F_squared_calc 
 _refln_F_squared_meas 
 _refln_F_squared_sigma 
 _refln_observed_status 
   2   0   0     2823.35     2587.67    137.35 o 
   3   0   0     2292.13     2216.41     67.06 o 
   4   0   0      369.32      395.30     27.80 o 
   5   0   0      167.78      162.70     10.80 o 
   6   0   0       48.01       45.72      2.52 o 
   7   0   0       61.89       62.36      3.61 o 
   8   0   0       23.48       25.26      2.35 o 
   9   0   0        0.17        1.80      1.18 o 
  10   0   0        2.03        5.85      2.78 o 
  11   0   0        2.99       10.25      3.92 o 
 -11   1   0        0.98        0.22      2.01 o 
 -10   1   0        7.23        9.92      3.23 o 
  -9   1   0        7.37        7.34      1.63 o 
  -8   1   0       32.22       30.93      4.37 o 
  -7   1   0      106.63      102.06      5.13 o 
  -6   1   0      118.98      130.25      8.93 o 
  -5   1   0      455.25      480.18     24.91 o 
  -4   1   0      630.36      739.72     23.12 o 
  -3   1   0     3855.86     4088.27    110.30 o 
  -2   1   0     2892.82     3038.25     67.48 o 
  -1   1   0      983.57      845.61     28.63 o 
   2   1   0     8060.31     6605.30    178.35 o 
   3   1   0      363.64      368.14      8.42 o 
   4   1   0       96.76      107.36      3.03 o 
   5   1   0      402.16      419.50     16.16 o 
   6   1   0       41.36       42.81      2.12 o 
   7   1   0       11.26       17.03      3.73 o 
   8   1   0       40.24       40.58      2.68 o 
   9   1   0       28.22       24.33      3.89 o 
  10   1   0        0.88        5.53      3.56 o 
  11   1   0        2.07        4.13      2.65 o 
 -11   2   0        1.60        5.28      4.02 o 
 -10   2   0        9.21        4.12      2.27 o 
  -9   2   0       10.83        8.17      1.75 o 
  -8   2   0       19.85       17.10      2.21 o 
  -7   2   0      173.59      175.99      8.82 o 
  -6   2   0       53.13       59.54      3.42 o 
  -5   2   0      501.87      553.28     25.12 o 
  -4   2   0      876.57      970.88     40.74 o 
  -3   2   0     1917.99     2100.72     60.95 o 
  -2   2   0     3407.23     3405.00     81.41 o 
  -1   2   0    11226.84    10071.76    207.91 o 
   0   2   0      449.47      368.32      7.24 o 
   1   2   0     2136.98     2025.76     72.66 o 
   2   2   0     1231.62     1135.67     35.94 o 
   3   2   0      333.57      338.63     14.61 o 
   4   2   0       37.65       35.73      1.66 o 
   5   2   0      262.74      269.03      7.33 o 
   6   2   0      185.53      191.05      6.79 o 
   7   2   0       33.10       34.26      1.95 o 
   8   2   0       28.06       24.11      3.62 o 
   9   2   0       22.44       22.78      8.50 o 
  10   2   0        5.08        8.11      2.87 o 
  11   2   0        6.59        6.24      7.23 o 
 -10   3   0        3.64       -0.17      4.24 o 
  -9   3   0       52.21       50.01      4.87 o 
  -8   3   0        4.26        1.81      2.07 o 
  -7   3   0      107.75      102.00      5.55 o 
  -6   3   0      298.75      328.19     13.60 o 
  -5   3   0      149.33      175.60      7.27 o 
  -4   3   0      752.01      844.39     30.59 o 
  -3   3   0      146.84      181.02      5.68 o 
  -2   3   0      564.17      533.07     12.38 o 
  -1   3   0       66.35       71.01      3.29 o 
   0   3   0     1592.82     1446.04     39.21 o 
   1   3   0     2864.92     2889.56     58.01 o 
   2   3   0     2050.18     1964.98     39.00 o 
   3   3   0      345.06      313.12     16.34 o 
   4   3   0      462.89      489.71     13.36 o 
   5   3   0       47.15       46.23      1.57 o 
   6   3   0       45.80       48.05      1.85 o 
   7   3   0       21.46       21.83      2.18 o 
   8   3   0       63.62       61.20      7.12 o 
   9   3   0       45.81       42.40      4.44 o 
  10   3   0       26.55       28.16      4.20 o 
  11   3   0        3.49        2.07      2.62 o 
  -9   4   0        8.67       10.49      2.72 o 
  -8   4   0       14.34       15.58      4.09 o 
  -7   4   0       24.68       21.99      2.63 o 
  -6   4   0      134.92      140.69      7.37 o 
  -5   4   0       53.02       53.50      3.30 o 
  -4   4   0       34.35       31.96      3.84 o 
  -3   4   0      301.74      269.40     10.26 o 
  -2   4   0      162.93      167.48      5.83 o 
  -1   4   0     1067.22     1070.53     23.68 o 
   0   4   0      314.96      309.30      6.69 o 
   1   4   0      516.74      471.52     30.70 o 
   2   4   0     1882.58     1849.56     48.80 o 
   3   4   0      158.36      138.64      5.91 o 
   4   4   0     1751.89     2002.05     50.61 o 
   5   4   0       80.54       74.56      2.89 o 
   6   4   0       12.04       11.23      0.92 o 
   7   4   0      122.53      104.25      5.02 o 
   8   4   0      193.77      182.43     15.29 o 
   9   4   0       15.17       20.14      3.35 o 
  10   4   0       16.12       18.83      3.53 o 
  11   4   0        6.66        3.77      2.38 o 
  12   4   0        4.85       -0.76      3.21 o 
  -9   5   0        5.68        3.71      1.78 o 
  -8   5   0       16.99       14.09      1.96 o 
  -7   5   0       36.69       37.62      3.14 o 
  -6   5   0       26.51       23.07      2.32 o 
  -5   5   0       73.52       75.73      4.29 o 
  -4   5   0        3.58        4.58      1.02 o 
  -3   5   0       39.49       34.08      1.84 o 
  -2   5   0      559.57      573.21     26.33 o 
  -1   5   0      484.25      530.30     14.32 o 
   0   5   0      601.45      618.78     14.32 o 
   1   5   0      161.52      171.03      4.35 o 
   2   5   0       54.87       61.84      2.15 o 
   3   5   0      383.89      386.18      9.75 o 
   4   5   0      301.55      307.85      7.96 o 
   5   5   0      157.96      149.82      9.27 o 
   6   5   0      136.79      136.32      5.72 o 
   7   5   0       41.44       42.96      7.20 o 
   8   5   0        0.55        1.12      2.16 o 
   9   5   0       12.43       18.45      3.52 o 
  10   5   0        2.09        1.23      1.93 o 
  11   5   0        2.87        5.02      2.61 o 
  12   5   0        0.95       -0.08      1.77 o 
  -9   6   0        0.62       -0.34      1.90 o 
  -8   6   0        4.16        1.83      4.04 o 
  -7   6   0       14.98       16.79      2.51 o 
  -6   6   0        6.37        6.37      1.82 o 
  -5   6   0        1.57        1.04      1.14 o 
  -4   6   0       24.71       26.08      2.52 o 
  -3   6   0       34.16       38.14      3.18 o 
  -2   6   0      170.13      192.63      6.04 o 
  -1   6   0        3.60        3.92      1.95 o 
   0   6   0      139.29      146.00      5.56 o 
   1   6   0     1129.71     1094.27     28.38 o 
   2   6   0      315.91      333.24     14.57 o 
   3   6   0      445.07      482.37     24.66 o 
   4   6   0       35.84       37.95      1.80 o 
   5   6   0      254.13      247.95      9.01 o 
   6   6   0       31.33       28.02      3.14 o 
   7   6   0       43.18       43.64      3.92 o 
   8   6   0       17.84       17.90      2.66 o 
   9   6   0       12.35       16.70      3.62 o 
  10   6   0       23.14       27.92      5.89 o 
  11   6   0       16.17       13.50      3.35 o 
  12   6   0        3.53       10.86      5.83 o 
  -8   7   0        0.66       -0.40      1.75 o 
  -7   7   0        1.42       -0.40      3.34 o 
  -6   7   0       22.58       23.18      2.54 o 
  -5   7   0       93.46      103.57      5.86 o 
  -4   7   0        8.87       10.73      1.60 o 
  -3   7   0       64.95       55.47      2.76 o 
  -2   7   0      264.27      266.17      8.66 o 
  -1   7   0       94.15       98.00      3.17 o 
   0   7   0       75.75       75.12      2.64 o 
   1   7   0      367.13      378.12     17.90 o 
   2   7   0      557.93      587.01     17.06 o 
   3   7   0       63.43       52.14      2.90 o 
   4   7   0       28.24       26.11      1.60 o 
   5   7   0      195.32      209.27      6.64 o 
   6   7   0      120.20      104.16     12.62 o 
   7   7   0        0.82       -0.76      1.96 o 
   8   7   0       16.49       13.47      2.65 o 
   9   7   0        8.84       16.10      3.38 o 
  10   7   0        9.95        5.54      4.30 o 
  11   7   0        4.22        7.19      3.62 o 
  12   7   0        0.21        0.20      4.80 o 
  -8   8   0        1.32        1.26      2.04 o 
  -7   8   0        2.79        1.43      2.29 o 
  -6   8   0       12.35       10.74      3.05 o 
  -5   8   0       66.57       78.29      8.63 o 
  -4   8   0       61.50       55.32      3.34 o 
  -3   8   0      433.29      427.31     25.33 o 
  -2   8   0       95.05       98.45      3.88 o 
  -1   8   0       29.94       29.30      2.08 o 
   0   8   0        7.90        9.37      0.88 o 
   1   8   0        4.42        4.97      0.80 o 
   2   8   0      177.01      200.84      7.02 o 
   3   8   0      132.31      128.15      4.77 o 
   4   8   0       92.71      100.05      7.46 o 
   5   8   0       24.68       28.06      1.93 o 
   6   8   0       14.63       14.27      2.54 o 
   7   8   0        6.22        8.75      3.81 o 
   8   8   0        4.73        9.75      2.45 o 
   9   8   0        0.07        2.57      2.49 o 
  10   8   0        3.70        3.14      2.45 o 
  11   8   0        1.87        0.27      4.65 o 
  -7   9   0        1.45        1.49      2.30 o 
  -6   9   0        3.82        4.65      2.41 o 
  -5   9   0       59.71       73.76      7.79 o 
  -4   9   0        4.77        8.67      2.58 o 
  -3   9   0       73.55       78.88      6.93 o 
  -2   9   0      104.47      109.70      7.65 o 
  -1   9   0       26.79       27.83      2.18 o 
   0   9   0       49.74       45.60      2.13 o 
   1   9   0        8.38        9.32      1.71 o 
   2   9   0       15.43       14.85      2.19 o 
   3   9   0       63.71       66.62      3.28 o 
   4   9   0       77.97       73.36      3.38 o 
   5   9   0       72.47       67.72      6.01 o 
   6   9   0        1.68        1.70      0.88 o 
   7   9   0       41.37       38.33      4.33 o 
   8   9   0        1.55       -1.75      1.75 o 
   9   9   0        0.34        0.45      1.48 o 
  10   9   0        4.71        6.16      6.59 o 
  11   9   0        3.29        5.94      8.54 o 
  -7  10   0        2.29        3.29      3.64 o 
  -6  10   0        0.08        3.40      2.79 o 
  -5  10   0       28.43       36.32      5.64 o 
  -4  10   0        4.73        5.37      7.66 o 
  -3  10   0       29.54       33.01      4.31 o 
  -2  10   0       62.37       62.97      5.81 o 
  -1  10   0      125.94      119.09      8.44 o 
   0  10   0       74.77       66.78      3.01 o 
   1  10   0        4.26        7.43      1.34 o 
   2  10   0        6.13        8.02      1.34 o 
   3  10   0       30.87       26.79      2.34 o 
   4  10   0       42.38       41.04      2.71 o 
   5  10   0       52.10       51.06      4.12 o 
   6  10   0       12.36        9.81      1.81 o 
   7  10   0       17.55       19.18      3.11 o 
   8  10   0       17.26       15.57      4.01 o 
   9  10   0        7.26        8.33      3.31 o 
  10  10   0        1.42        0.17      2.44 o 
  11  10   0        0.41       -0.90      2.18 o 
  -6  11   0        6.51        0.27      4.47 o 
  -5  11   0        7.55       11.59      7.52 o 
  -4  11   0        2.19       -0.67      3.93 o 
  -3  11   0       18.67       21.11      9.11 o 
  -2  11   0        2.81        7.10      2.56 o 
  -1  11   0       27.32       34.25      4.03 o 
   0  11   0       15.57       18.68      2.83 o 
   1  11   0       20.59       20.89      2.94 o 
   2  11   0       64.34       66.91      3.71 o 
   3  11   0      145.06      155.31      7.33 o 
   4  11   0      140.57      144.05      7.25 o 
   5  11   0       29.09       30.11      2.65 o 
   6  11   0        5.95        8.02      1.54 o 
   7  11   0       46.11       40.72      4.27 o 
   8  11   0        0.72       -1.73      2.14 o 
   9  11   0        0.04       -1.42      1.96 o 
  10  11   0        1.52        2.92      2.17 o 
  11  11   0        0.76        0.41      2.68 o 
  -5  12   0        2.42        9.03      3.36 o 
  -4  12   0        2.74        7.96      9.70 o 
  -3  12   0        2.85        5.46      2.84 o 
  -2  12   0       49.21       46.58      8.21 o 
  -1  12   0       38.16       37.49      5.60 o 
   0  12   0       26.61       34.53      4.42 o 
   1  12   0       52.24       59.11      7.10 o 
   2  12   0       16.44       12.74      4.36 o 
   3  12   0       83.40       80.86      4.67 o 
   4  12   0       52.43       51.57      4.84 o 
   5  12   0        6.81        8.09      1.66 o 
   6  12   0       42.75       46.35      8.10 o 
   7  12   0       17.79       19.03      4.21 o 
   8  12   0        2.55        2.21      2.10 o 
   9  12   0        3.05        3.23      3.39 o 
  10  12   0        0.46       -3.39      3.39 o 
  -4  13   0        0.59        0.86      2.35 o 
  -3  13   0        4.06       -0.12      2.25 o 
  -2  13   0        7.99       10.56      4.56 o 
  -1  13   0       17.52       19.60      7.78 o 
   0  13   0       12.54       14.21      3.02 o 
   1  13   0        7.80        9.20      4.08 o 
   2  13   0        8.76       12.08      2.49 o 
   3  13   0        5.49        5.96      2.27 o 
   4  13   0       22.49       22.14      2.47 o 
   5  13   0       10.43       10.71      1.73 o 
   6  13   0        2.31        4.02      1.41 o 
   7  13   0       11.77       13.81      3.20 o 
   8  13   0        1.58        1.28      2.18 o 
   9  13   0       17.89       17.29      4.23 o 
  10  13   0        1.07        2.98      2.60 o 
  -3  14   0        4.42        1.30      2.87 o 
  -2  14   0        5.49       10.22      3.17 o 
  -1  14   0        1.84        2.97      3.68 o 
   0  14   0       13.73       12.33      3.22 o 
   1  14   0        5.75        6.31      4.48 o 
   2  14   0       20.97       22.73      3.61 o 
   3  14   0        3.74        2.70      1.96 o 
   4  14   0        0.95        1.73      1.73 o 
   5  14   0        5.95        3.93      1.64 o 
   6  14   0        2.09        1.30      1.82 o 
   7  14   0        0.28       -1.83      1.83 o 
   8  14   0        5.28        4.62      2.71 o 
   9  14   0        0.05        3.04      2.57 o 
  -2  15   0        1.07        2.00      3.60 o 
  -1  15   0        0.66        2.87      2.99 o 
   0  15   0        1.28        1.58      2.37 o 
   1  15   0        0.45       -0.59      2.08 o 
   2  15   0       14.94       14.92      5.31 o 
   3  15   0        3.73        3.60      2.03 o 
   4  15   0        4.01        4.75      6.26 o 
   5  15   0        0.34       -0.37      3.40 o 
   6  15   0        1.53       -3.20      3.20 o 
   7  15   0        1.14       -3.49      3.49 o 
   8  15   0        2.18       11.93      4.80 o 
   0  16   0        5.43       13.57      8.10 o 
   1  16   0        0.38        4.23      3.65 o 
   2  16   0        0.17        5.76      2.94 o 
   3  16   0        0.92       -0.43      1.75 o 
   4  16   0        0.35        1.27      2.37 o 
   5  16   0        4.78       13.38      5.66 o 
   6  16   0        3.95        8.75      4.25 o 
   7  16   0        1.04        5.11      3.73 o 
   3  17   0        6.35        9.86      3.65 o 
   4  17   0        0.07       -2.39      3.69 o 
  -7 -16   1        2.91        2.00      3.18 o 
  -6 -16   1        0.19        2.92      3.61 o 
  -5 -16   1        2.15        8.58      4.30 o 
  -4 -16   1        1.21        2.22      2.36 o 
  -3 -16   1        0.65        0.96      2.71 o 
  -2 -16   1        5.86        2.63      6.78 o 
  -1 -16   1        1.06        3.79      4.92 o 
   0 -16   1        0.12       -2.74      3.08 o 
  -8 -15   1        2.83        8.01      4.40 o 
  -7 -15   1        3.67        7.17      4.19 o 
  -6 -15   1        0.95        3.99      4.30 o 
  -5 -15   1        0.31        0.29      3.64 o 
  -4 -15   1        0.15       -1.37      2.91 o 
  -3 -15   1       29.35       37.86     10.32 o 
  -2 -15   1        2.21        4.55      2.72 o 
  -1 -15   1        5.09        5.11      3.67 o 
   0 -15   1        1.04        7.74      7.77 o 
   1 -15   1        4.16        6.36      3.72 o 
   2 -15   1        0.89        3.17      2.98 o 
  -9 -14   1        6.71       10.21      3.64 o 
  -8 -14   1        1.50        2.60      2.43 o 
  -7 -14   1        2.91        6.64      4.34 o 
  -6 -14   1        6.29        6.75      2.42 o 
  -5 -14   1        4.91        6.95      1.82 o 
  -4 -14   1        1.38       -1.48      2.61 o 
  -3 -14   1       17.12       20.30      3.54 o 
  -2 -14   1        4.52        5.71      2.59 o 
  -1 -14   1       54.46       54.29      8.10 o 
   0 -14   1        3.12       -0.46      3.65 o 
   1 -14   1        1.18        6.84      2.94 o 
   2 -14   1        1.34        2.94      4.57 o 
   3 -14   1        0.24       -2.50      2.50 o 
 -10 -13   1        0.81       -0.09      2.84 o 
  -9 -13   1        6.70       14.26      4.15 o 
  -8 -13   1        3.25        2.98      5.08 o 
  -7 -13   1       24.70       27.14      3.89 o 
  -6 -13   1        1.89        2.08      3.85 o 
  -5 -13   1       22.93       22.97      2.91 o 
  -4 -13   1       24.74       23.75      2.76 o 
  -3 -13   1       15.26       16.89      2.54 o 
  -2 -13   1       16.10       20.90      3.24 o 
  -1 -13   1        0.18        3.37      2.25 o 
   0 -13   1       28.56       30.67      4.94 o 
   1 -13   1        5.50        1.67      2.37 o 
   2 -13   1        1.72        1.11      1.99 o 
   3 -13   1        5.96        4.41      2.58 o 
   4 -13   1        3.14        2.10      3.00 o 
 -10 -12   1        1.79        5.66      3.65 o 
  -9 -12   1        5.56        9.78     10.22 o 
  -8 -12   1        0.32        2.09      1.98 o 
  -7 -12   1        1.52        8.85      2.43 o 
  -6 -12   1        2.07        5.25      2.24 o 
  -5 -12   1        6.96        3.21      1.31 o 
  -4 -12   1       33.46       31.55      2.77 o 
  -3 -12   1       38.41       36.73      2.88 o 
  -2 -12   1       41.36       35.18      2.88 o 
  -1 -12   1        7.70        6.76      2.23 o 
   0 -12   1        9.18       18.86      7.02 o 
   1 -12   1       10.92       19.04      4.32 o 
   2 -12   1        4.25       -0.63      1.98 o 
   3 -12   1        7.96        8.35      7.81 o 
   4 -12   1        0.87       -0.48      2.16 o 
   5 -12   1        2.22        6.33      3.21 o 
 -11 -11   1        1.19       -0.36      2.06 o 
 -10 -11   1        0.21        3.85      2.27 o 
  -9 -11   1        2.92        6.38      2.74 o 
  -8 -11   1       10.35       10.32      2.76 o 
  -7 -11   1        3.93        5.29      3.17 o 
  -6 -11   1        9.95       10.09      2.55 o 
  -5 -11   1       19.73       19.68      1.96 o 
  -4 -11   1       34.48       26.97      2.34 o 
  -3 -11   1       74.74       73.04      4.40 o 
  -2 -11   1        8.02       15.01      4.35 o 
  -1 -11   1       13.17       13.92      1.67 o 
   0 -11   1       74.56       70.06      6.04 o 
   1 -11   1       23.87       26.91      3.95 o 
   2 -11   1        3.90        7.28      2.46 o 
   3 -11   1        4.46        9.38      4.11 o 
   4 -11   1       12.29       10.41      2.96 o 
   5 -11   1        0.19        4.97      3.61 o 
   6 -11   1        4.28        9.11      5.28 o 
 -11 -10   1        0.42        0.08      1.98 o 
 -10 -10   1        3.71        3.46      2.29 o 
  -9 -10   1        9.23        8.61      4.06 o 
  -8 -10   1        1.95        5.23      5.19 o 
  -7 -10   1       31.91       28.31      3.82 o 
  -6 -10   1       12.29       12.31      3.73 o 
  -5 -10   1       17.81       17.79      1.76 o 
  -4 -10   1       30.93       28.61      4.39 o 
  -3 -10   1        4.77        2.35      1.55 o 
  -2 -10   1        6.35        6.29      2.16 o 
  -1 -10   1       11.31       14.38      1.54 o 
   0 -10   1        5.01        5.72      1.06 o 
   1 -10   1        1.07        1.23      1.69 o 
   2 -10   1       55.42       57.33      5.63 o 
   3 -10   1        5.87        4.90      4.49 o 
   4 -10   1       35.86       37.33      5.00 o 
   5 -10   1       19.09       24.91      4.79 o 
   6 -10   1        0.35       -1.50      2.14 o 
   7 -10   1        0.88        1.41      3.29 o 
 -11  -9   1        1.81       12.20      3.87 o 
 -10  -9   1        2.52        5.35      6.25 o 
  -9  -9   1        1.58        3.76      2.97 o 
  -8  -9   1       11.52       10.51      2.63 o 
  -7  -9   1       22.94       21.96      4.86 o 
  -6  -9   1       12.25       10.66      2.72 o 
  -5  -9   1       44.89       40.21      2.27 o 
  -4  -9   1        5.46        6.13      1.20 o 
  -3  -9   1       12.00       14.48      1.39 o 
  -2  -9   1       60.59       67.61      3.34 o 
  -1  -9   1      105.25      102.13      6.30 o 
   0  -9   1       16.76       19.07      1.52 o 
   1  -9   1       17.39       17.94      1.60 o 
   2  -9   1       28.48       26.27      2.11 o 
   3  -9   1      113.38      100.57      9.84 o 
   4  -9   1       79.78       83.40      7.19 o 
   5  -9   1       30.05       33.76      4.78 o 
   6  -9   1       15.22       13.30      3.53 o 
   7  -9   1        5.49        1.51      2.18 o 
 -11  -8   1        6.01        4.14      2.56 o 
 -10  -8   1        3.28        4.67      2.34 o 
  -9  -8   1        9.52        9.75      2.80 o 
  -8  -8   1       12.24       14.25      2.76 o 
  -7  -8   1       27.28       23.92      3.39 o 
  -6  -8   1       23.34       30.88      5.51 o 
  -5  -8   1       14.94       15.02      1.22 o 
  -4  -8   1       10.41       12.26      1.32 o 
  -3  -8   1        2.04        6.72      1.18 o 
  -2  -8   1       89.39      100.38      4.02 o 
  -1  -8   1       38.47       40.63      2.20 o 
   0  -8   1       77.26       82.19      3.62 o 
   1  -8   1      304.06      309.52     10.74 o 
   2  -8   1        0.20        1.95      2.18 o 
   3  -8   1       49.09       50.29      3.15 o 
   4  -8   1       44.32       45.83      3.23 o 
   5  -8   1      110.69      115.29      6.46 o 
   6  -8   1        5.08        7.39      2.41 o 
   7  -8   1        1.16        2.30      4.43 o 
   8  -8   1        2.34       -3.26      3.26 o 
 -11  -7   1        0.91        1.32      1.87 o 
 -10  -7   1        1.65       -0.70      1.53 o 
  -9  -7   1        3.88        5.06      1.99 o 
  -8  -7   1       14.28       10.57      2.48 o 
  -7  -7   1        4.52        4.50      4.32 o 
  -6  -7   1       36.53       35.57      3.55 o 
  -5  -7   1      118.79      111.65      3.71 o 
  -4  -7   1      107.16      114.08      3.98 o 
  -3  -7   1      111.05      124.57      4.39 o 
  -2  -7   1      205.80      200.99     10.52 o 
  -1  -7   1      418.56      478.08     16.69 o 
   0  -7   1      142.55      147.97      8.68 o 
   1  -7   1      736.84      815.55     25.22 o 
   2  -7   1      116.93      117.49      4.79 o 
   3  -7   1      262.57      280.39     10.86 o 
   4  -7   1       47.20       51.54      3.45 o 
   5  -7   1       43.25       39.26      4.74 o 
   6  -7   1        7.18       12.51      3.60 o 
   7  -7   1       11.73       14.06      2.20 o 
   8  -7   1        0.11       -0.36      1.71 o 
 -12  -6   1        3.72        0.08      3.17 o 
 -11  -6   1        4.37       -0.37      1.80 o 
 -10  -6   1        7.19        8.89      2.30 o 
  -9  -6   1        1.10        4.21      1.85 o 
  -8  -6   1        4.50        4.14      4.34 o 
  -7  -6   1       82.27       83.01      5.90 o 
  -6  -6   1       46.40       44.40      5.08 o 
  -5  -6   1       70.99       71.85      7.36 o 
  -4  -6   1      301.96      273.65     24.67 o 
  -3  -6   1     2301.22     2457.32     84.63 o 
  -2  -6   1       31.45       31.16      1.87 o 
  -1  -6   1      676.78      689.84     18.96 o 
   0  -6   1      671.07      663.95     18.96 o 
   1  -6   1       44.22       54.06      3.61 o 
   2  -6   1      381.79      394.27     41.42 o 
   3  -6   1        5.96        9.15      3.47 o 
   4  -6   1       85.37       91.88      5.66 o 
   5  -6   1       27.30       24.65      2.26 o 
   6  -6   1       15.37       15.33      2.05 o 
   7  -6   1        0.34       -0.86      1.21 o 
   8  -6   1        2.30        3.42      2.09 o 
   9  -6   1        1.55       -1.48      2.75 o 
 -12  -5   1        0.03      149.20     97.74 o 
 -11  -5   1        5.96        3.98      3.85 o 
 -10  -5   1        7.41        8.46      2.63 o 
  -9  -5   1       10.84       11.40      2.53 o 
  -8  -5   1       80.03       76.08      6.17 o 
  -7  -5   1       26.94       22.42      4.74 o 
  -6  -5   1      195.21      189.99      9.30 o 
  -5  -5   1       69.25       74.21      4.20 o 
  -4  -5   1      438.63      475.33     11.71 o 
  -3  -5   1     2273.02     2367.61     82.27 o 
  -2  -5   1      658.93      679.15     28.04 o 
  -1  -5   1     1204.44     1192.20     30.28 o 
   0  -5   1        2.46        3.16      0.59 o 
   1  -5   1       69.61       63.05      2.10 o 
   2  -5   1       93.78       99.11      3.42 o 
   3  -5   1       44.63       50.42      3.53 o 
   4  -5   1       38.41       34.35      2.01 o 
   5  -5   1        5.52        5.72      1.19 o 
   6  -5   1       57.55       57.60      3.66 o 
   7  -5   1        9.96       11.81      2.05 o 
   8  -5   1       31.20       31.41      3.69 o 
   9  -5   1        2.47        3.99      1.61 o 
 -12  -4   1        4.00        1.96      2.71 o 
 -11  -4   1       10.47        9.67      3.14 o 
 -10  -4   1       29.84       33.72      4.64 o 
  -9  -4   1       45.00       41.27      4.61 o 
  -8  -4   1      152.28      153.43     16.28 o 
  -7  -4   1       99.89       95.10      5.94 o 
  -6  -4   1      117.30      121.80      6.33 o 
  -5  -4   1      189.88      179.28      9.28 o 
  -4  -4   1     1242.85     1267.55     66.31 o 
  -3  -4   1      323.94      316.38     18.62 o 
  -2  -4   1      972.18     1056.32     39.57 o 
  -1  -4   1      650.65      636.36     14.47 o 
   0  -4   1     1086.00     1023.85     22.79 o 
   1  -4   1      551.51      534.87     12.54 o 
   2  -4   1      381.94      372.46     16.24 o 
   3  -4   1      104.09      117.32      5.78 o 
   4  -4   1       29.84       32.88      2.84 o 
   5  -4   1       91.94      104.69      7.09 o 
   6  -4   1       42.15       34.20      3.23 o 
   7  -4   1        0.31        3.10      1.26 o 
   8  -4   1       15.06        8.87      1.91 o 
   9  -4   1       50.15       56.19      7.00 o 
  10  -4   1        4.53        1.94      3.20 o 
 -11  -3   1       10.10       14.76      3.84 o 
 -10  -3   1       22.66       17.85      3.20 o 
  -9  -3   1       51.24       57.55      5.60 o 
  -8  -3   1      150.05      146.46     15.30 o 
  -7  -3   1      207.43      183.56     10.00 o 
  -6  -3   1      188.04      171.40      6.90 o 
  -5  -3   1      143.23      147.76      8.56 o 
  -4  -3   1      197.18      209.34     12.91 o 
  -3  -3   1      204.80      173.68      7.71 o 
  -2  -3   1     1431.49     1411.07     27.31 o 
  -1  -3   1     5681.78     4977.72    103.59 o 
   0  -3   1      371.39      361.21      7.29 o 
   1  -3   1      293.44      316.47     16.85 o 
   2  -3   1      623.42      608.55     21.09 o 
   3  -3   1     1407.78     1413.52     39.89 o 
   4  -3   1      661.07      721.78     23.44 o 
   5  -3   1      267.88      298.36     11.37 o 
   6  -3   1       83.25       87.54      7.69 o 
   7  -3   1       52.46       60.60      4.28 o 
   8  -3   1       42.16       52.26      5.65 o 
   9  -3   1       29.34       27.81      3.01 o 
  10  -3   1        0.93        6.62      3.21 o 
 -11  -2   1        4.15        6.82      2.86 o 
 -10  -2   1        0.77        2.82      1.99 o 
  -9  -2   1        4.18        6.53      3.09 o 
  -8  -2   1        0.95       -0.87      2.03 o 
  -7  -2   1       66.51       60.29      2.53 o 
  -6  -2   1       38.68       31.37      2.19 o 
  -5  -2   1       22.06       25.35      1.90 o 
  -4  -2   1       55.33       51.11      1.28 o 
  -3  -2   1        4.72        6.45      1.49 o 
  -2  -2   1      483.72      410.13     30.56 o 
  -1  -2   1     3246.44     2965.13     45.68 o 
   0  -2   1     1082.18     1021.87     25.56 o 
   1  -2   1    11450.03     9698.60    207.17 o 
   2  -2   1     3403.60     3700.70     90.77 o 
   3  -2   1      293.83      374.98      9.95 o 
   4  -2   1     1095.36     1243.27     38.58 o 
   5  -2   1      232.01      245.83      8.59 o 
   6  -2   1      161.20      172.85      7.49 o 
   7  -2   1      130.25      119.36     15.08 o 
   8  -2   1       74.71       75.25      4.63 o 
   9  -2   1        5.87        9.06      1.86 o 
  10  -2   1        5.92        1.10      1.73 o 
 -11  -1   1        0.70       -1.43      2.28 o 
 -10  -1   1       16.46       14.16      3.07 o 
  -9  -1   1       78.75       96.51     13.29 o 
  -8  -1   1       28.41       33.93      2.52 o 
  -7  -1   1       70.42       75.82      4.17 o 
  -6  -1   1       10.26        9.52      0.96 o 
  -5  -1   1      117.86      121.36      5.25 o 
  -4  -1   1       11.41       11.15      1.00 o 
  -3  -1   1       60.11       59.30      2.79 o 
  -2  -1   1      536.83      583.75     14.58 o 
   1  -1   1      849.76      756.99     32.27 o 
   2  -1   1     4710.71     4880.43    110.84 o 
   3  -1   1      464.20      467.20     13.30 o 
   4  -1   1     2914.89     3209.17    132.61 o 
   5  -1   1       84.74       71.75      3.06 o 
   6  -1   1      199.92      215.78     19.44 o 
   7  -1   1       70.63       76.80      4.43 o 
   8  -1   1       22.68       23.20      3.12 o 
   9  -1   1        7.33        6.19      1.55 o 
  10  -1   1        4.92        2.70      2.08 o 
  11  -1   1        0.24        5.67      4.66 o 
 -11   0   1        0.35       -1.09      1.97 o 
 -10   0   1        6.27       14.63      3.33 o 
  -9   0   1        0.24       -0.68      1.52 o 
  -8   0   1       32.45       33.41      2.52 o 
  -7   0   1       50.33       52.01      4.16 o 
  -6   0   1       37.85       33.11      2.02 o 
  -5   0   1      141.44      125.16      6.37 o 
  -4   0   1       65.69       68.40      3.91 o 
  -3   0   1     1414.57     1389.53     31.58 o 
  -2   0   1     2541.74     2420.99     67.07 o 
   2   0   1     2383.81     2401.63     46.74 o 
   3   0   1      470.67      468.02     22.82 o 
   4   0   1       39.08       46.98      1.80 o 
   5   0   1      220.17      230.55      9.45 o 
   6   0   1        9.86       11.10      2.15 o 
   7   0   1       69.99       75.65      4.91 o 
   8   0   1       17.44       21.95      4.83 o 
   9   0   1        1.74        6.01      2.35 o 
  10   0   1        2.63        3.48      1.92 o 
  11   0   1        0.51        4.67      4.12 o 
 -11   1   1        0.31        7.86      3.32 o 
 -10   1   1        0.86        0.48      1.70 o 
  -9   1   1       10.97       11.62      3.28 o 
  -8   1   1       42.86       35.43      8.70 o 
  -7   1   1       46.27       49.24      3.09 o 
  -6   1   1        5.87        8.72      1.80 o 
  -5   1   1      112.08      127.63      4.74 o 
  -4   1   1      296.88      346.11     21.26 o 
  -3   1   1      698.11      742.08     18.59 o 
  -2   1   1      296.90      298.25      6.37 o 
  -1   1   1     1198.21     1136.64     41.71 o 
   2   1   1     3867.66     3962.52     78.36 o 
   3   1   1      303.37      278.45      6.19 o 
   4   1   1      160.11      165.86      4.66 o 
   5   1   1      115.05      123.62      5.80 o 
   6   1   1       15.68       20.76      1.58 o 
   7   1   1       23.42       25.25      2.60 o 
   8   1   1       57.18       62.64      4.70 o 
   9   1   1       14.89       12.31      5.65 o 
  10   1   1        5.96        5.31      2.96 o 
  11   1   1        2.41        4.84      2.49 o 
 -10   2   1        4.53        5.44      2.32 o 
  -9   2   1        8.79        8.63      2.38 o 
  -8   2   1       28.73       27.83      2.59 o 
  -7   2   1       66.49       62.35      3.69 o 
  -6   2   1       41.75       47.08      2.54 o 
  -5   2   1      116.92      113.05      4.77 o 
  -4   2   1     1457.94     1645.23     51.39 o 
  -3   2   1      384.25      409.06     12.42 o 
  -2   2   1      502.46      560.64     12.41 o 
  -1   2   1     1152.24     1124.43     51.00 o 
   0   2   1      214.34      197.45      4.93 o 
   1   2   1      322.01      337.18      6.73 o 
   2   2   1     2590.27     2802.82     57.63 o 
   3   2   1      171.07      180.10      4.19 o 
   4   2   1      225.79      222.26      5.51 o 
   5   2   1      194.79      195.08      9.23 o 
   6   2   1       32.33       38.14      1.89 o 
   7   2   1        8.12        7.19      1.12 o 
   8   2   1      174.65      168.84      7.46 o 
   9   2   1       38.37       32.47      2.61 o 
  10   2   1        2.57       10.66      3.14 o 
  11   2   1        5.44        8.26      4.19 o 
 -10   3   1        2.91        7.15      2.84 o 
  -9   3   1        9.97        6.48      1.88 o 
  -8   3   1       71.93       68.85      4.53 o 
  -7   3   1       63.41       61.07      3.87 o 
  -6   3   1       56.10       55.79      3.28 o 
  -5   3   1       68.03       67.62      3.37 o 
  -4   3   1      108.84      108.47      4.20 o 
  -3   3   1       29.22       38.68      4.53 o 
  -2   3   1       77.98       80.66      6.99 o 
  -1   3   1     2226.81     2018.94     59.79 o 
   0   3   1      894.64      893.34     24.35 o 
   1   3   1    10135.56     9105.64    208.36 o 
   2   3   1     3359.48     3438.65     82.73 o 
   3   3   1      316.93      324.33      7.49 o 
   4   3   1      257.32      262.51      6.74 o 
   5   3   1       52.61       53.42      2.44 o 
   6   3   1       15.44       14.28      1.10 o 
   7   3   1       53.73       54.78      2.80 o 
   8   3   1      278.45      272.35     11.01 o 
   9   3   1        1.65        6.24      2.49 o 
  10   3   1       11.65        9.23      2.73 o 
  11   3   1        9.82       12.40      3.50 o 
 -10   4   1        0.33        2.17      3.20 o 
  -9   4   1        2.22        3.97      1.65 o 
  -8   4   1       11.00        8.33      1.69 o 
  -7   4   1       26.06       20.59      3.38 o 
  -6   4   1       42.77       41.61      3.18 o 
  -5   4   1      162.52      172.10      7.18 o 
  -4   4   1       51.26       58.52      2.64 o 
  -3   4   1      678.77      831.76     58.46 o 
  -2   4   1      462.98      469.92     12.23 o 
  -1   4   1       72.43       63.25      1.39 o 
   0   4   1     1081.14      938.82     43.41 o 
   1   4   1      430.48      418.58      9.70 o 
   2   4   1      828.77      809.31     41.40 o 
   3   4   1      358.48      348.66      8.52 o 
   4   4   1      512.77      481.96     12.40 o 
   5   4   1       20.27       19.50      1.19 o 
   6   4   1       25.39       27.48      2.35 o 
   7   4   1       78.31       73.77      3.10 o 
   8   4   1      217.04      186.71     10.54 o 
   9   4   1       19.64       19.92      3.00 o 
  10   4   1       52.07       58.93      6.12 o 
  11   4   1        0.57       -0.83      1.75 o 
  12   4   1        1.58        1.19      3.90 o 
  -9   5   1        3.32        0.54      1.92 o 
  -8   5   1        8.61        9.85      2.09 o 
  -7   5   1       11.19       10.80      2.75 o 
  -6   5   1       42.80       45.96      3.43 o 
  -5   5   1       29.81       27.41      2.30 o 
  -4   5   1        6.26        6.03      1.07 o 
  -3   5   1       47.12       44.70      5.70 o 
  -2   5   1      295.66      293.14     13.37 o 
  -1   5   1      905.59      929.56     36.40 o 
   0   5   1      583.22      614.97     22.93 o 
   1   5   1       59.30       60.97      1.70 o 
   2   5   1      420.94      399.27      9.74 o 
   3   5   1      181.94      165.62      7.93 o 
   4   5   1       85.93      110.87      5.29 o 
   5   5   1      183.90      195.76      5.93 o 
   6   5   1       33.59       32.50      1.99 o 
   7   5   1       13.01       11.01      0.99 o 
   8   5   1        2.31       -1.12      2.20 o 
   9   5   1       31.20       39.40      8.47 o 
  10   5   1       16.58       18.67      3.19 o 
  11   5   1        2.48        2.23      2.98 o 
  12   5   1        0.18        5.53      6.32 o 
  -9   6   1        1.27        6.14      2.89 o 
  -8   6   1        0.24        1.58      2.46 o 
  -7   6   1        6.25        4.25      1.32 o 
  -6   6   1       28.93       28.74      2.54 o 
  -5   6   1       50.43       53.87      3.30 o 
  -4   6   1      299.09      332.11     13.92 o 
  -3   6   1      215.19      214.76      9.62 o 
  -2   6   1      439.24      443.48     12.09 o 
  -1   6   1      649.74      641.30     20.64 o 
   0   6   1      298.28      281.33      6.20 o 
   1   6   1       46.42       47.60      2.37 o 
   2   6   1       98.14       90.28      3.59 o 
   3   6   1      126.34       98.65      3.33 o 
   4   6   1      118.02      116.53      5.51 o 
   5   6   1      416.43      417.85     12.74 o 
   6   6   1       40.72       46.32      2.25 o 
   7   6   1       10.69       11.73      1.18 o 
   8   6   1       17.18       16.56      2.74 o 
   9   6   1        7.08        8.00      2.31 o 
  10   6   1       17.31       20.33      3.53 o 
  11   6   1        1.69        2.60      4.31 o 
  12   6   1        9.63        6.79      2.92 o 
  -8   7   1        0.05       -0.99      1.79 o 
  -7   7   1        1.28        1.89      1.84 o 
  -6   7   1       21.18       20.36      5.33 o 
  -5   7   1      108.72      113.79      5.79 o 
  -4   7   1      377.38      388.71     17.12 o 
  -3   7   1       57.69       59.96      3.31 o 
  -2   7   1       92.59       86.29      3.77 o 
  -1   7   1      215.23      242.42      6.57 o 
   0   7   1       30.56       29.19      3.24 o 
   1   7   1      374.98      375.72     19.30 o 
   2   7   1       18.99       20.01      1.30 o 
   3   7   1      255.19      266.07      8.27 o 
   4   7   1       43.71       37.67      1.91 o 
   5   7   1       14.96       14.25      1.18 o 
   6   7   1       38.02       33.07      2.90 o 
   7   7   1        0.53        0.39      1.18 o 
   8   7   1       13.37       15.01      2.43 o 
   9   7   1        6.23        7.32      2.31 o 
  10   7   1        1.53        0.44      1.41 o 
  11   7   1        1.28       -2.95      2.95 o 
  -8   8   1        2.41        6.43      6.03 o 
  -7   8   1        2.69        2.08      2.10 o 
  -6   8   1        8.07        7.84      2.67 o 
  -5   8   1       45.97       44.98      4.95 o 
  -4   8   1      266.23      291.53     18.85 o 
  -3   8   1       37.68       31.52      3.87 o 
  -2   8   1       60.02       61.00      4.87 o 
  -1   8   1       24.61       26.13      2.77 o 
   0   8   1       35.49       34.35      3.11 o 
   1   8   1       60.22       55.12      2.22 o 
   2   8   1       24.26       22.77      1.60 o 
   3   8   1      492.29      499.56     16.30 o 
   4   8   1       23.79       19.26      1.62 o 
   5   8   1       73.95       84.25      4.95 o 
   6   8   1        6.42        7.64      1.50 o 
   7   8   1        1.75        1.03      0.84 o 
   8   8   1       41.35       36.41      4.34 o 
   9   8   1        3.88        1.52      1.59 o 
  10   8   1        6.22        5.82      4.49 o 
  11   8   1        0.41        6.99      2.54 o 
  -7   9   1        0.31       -2.60      2.60 o 
  -6   9   1        3.22       10.67      3.12 o 
  -5   9   1        6.87       14.47      3.24 o 
  -4   9   1       45.87       51.21      7.88 o 
  -3   9   1      165.20      177.20     12.17 o 
  -2   9   1      200.18      212.57     12.73 o 
  -1   9   1       63.90       63.90      5.47 o 
   0   9   1       47.68       51.91      4.48 o 
   1   9   1       35.91       30.68      3.98 o 
   2   9   1       70.35       73.84      3.30 o 
   3   9   1       98.01       97.39      4.52 o 
   4   9   1      228.64      235.53      9.31 o 
   5   9   1       44.74       43.64      2.66 o 
   6   9   1       35.43       36.57      2.41 o 
   7   9   1        5.51        3.27      0.89 o 
   8   9   1        7.00        4.40      2.51 o 
   9   9   1        5.53        6.27      2.14 o 
  10   9   1        0.63       -1.93      2.06 o 
  11   9   1        0.04        5.79      2.73 o 
  -7  10   1        2.42       -0.19      2.05 o 
  -6  10   1        1.05        3.05      2.47 o 
  -5  10   1        0.28       -0.32      3.36 o 
  -4  10   1        6.81        4.48      2.57 o 
  -3  10   1       51.60       55.28      5.86 o 
  -2  10   1       31.56       26.81      3.66 o 
  -1  10   1       79.30       77.68      6.63 o 
   0  10   1       10.86       14.49      2.72 o 
   1  10   1       34.44       31.13      2.56 o 
   2  10   1       60.17       57.45      3.71 o 
   3  10   1      155.37      142.90      6.02 o 
   4  10   1       87.67       83.35      4.31 o 
   5  10   1       20.61       19.33      2.65 o 
   6  10   1       25.93       29.61      2.87 o 
   7  10   1        5.37        4.99      1.31 o 
   8  10   1       15.59       22.82      3.63 o 
   9  10   1        0.87       -1.56      1.83 o 
  10  10   1        0.21        4.30      2.44 o 
  11  10   1        1.13        0.38      1.84 o 
  -6  11   1        2.33        6.44     10.25 o 
  -5  11   1        2.97        7.32      3.55 o 
  -4  11   1       30.39       34.33      4.74 o 
  -3  11   1       48.76       51.30      5.66 o 
  -2  11   1       39.32       35.64      4.48 o 
  -1  11   1       39.22       44.33      5.04 o 
   0  11   1        1.24        8.02      4.07 o 
   1  11   1        5.08        4.04      1.74 o 
   2  11   1       10.86       10.13      1.92 o 
   3  11   1      143.92      150.32      7.30 o 
   4  11   1       13.37       14.10      1.59 o 
   5  11   1      159.38      153.67      8.19 o 
   6  11   1       34.23       31.41      2.82 o 
   7  11   1        0.99        3.44      1.91 o 
   8  11   1        1.65        3.26      1.99 o 
   9  11   1        0.48        0.62      1.81 o 
  10  11   1        0.15       -1.21      1.83 o 
  11  11   1        0.40        1.31      2.38 o 
  -5  12   1        4.41        2.08      2.63 o 
  -4  12   1        6.42        6.83      3.22 o 
  -3  12   1        1.67       -1.56      3.18 o 
  -2  12   1       74.57       75.01      8.02 o 
  -1  12   1       15.84       19.77      3.37 o 
   0  12   1       48.08       52.13      5.28 o 
   1  12   1       11.03       12.48      2.79 o 
   2  12   1        7.85       10.00      2.58 o 
   3  12   1       25.58       23.69      2.57 o 
   4  12   1        4.17        5.15      3.19 o 
   5  12   1       11.17       10.01      1.76 o 
   6  12   1        0.58        1.86      1.15 o 
   7  12   1       10.07       11.19      2.74 o 
   8  12   1        3.56        2.90      2.08 o 
   9  12   1       10.37       16.61      3.49 o 
  10  12   1        0.87       -1.88      2.27 o 
  -4  13   1        4.56        4.36      2.98 o 
  -3  13   1        2.43        0.70      3.78 o 
  -2  13   1        3.91        2.72      2.21 o 
  -1  13   1        4.77        4.56      6.46 o 
   0  13   1        4.40        1.45      3.65 o 
   1  13   1        6.45        9.35      2.49 o 
   2  13   1        8.65       13.47      2.72 o 
   3  13   1       47.56       45.02      5.03 o 
   4  13   1       15.22       14.19      2.10 o 
   5  13   1        9.89       11.68      2.70 o 
   6  13   1        6.41        9.22      2.78 o 
   7  13   1       10.47        7.84      2.36 o 
   8  13   1        2.86        4.23      2.22 o 
   9  13   1        0.56        3.01      2.29 o 
  10  13   1        2.59        2.37      2.53 o 
  -3  14   1        0.73       -1.00      2.20 o 
  -2  14   1        1.53       -3.00      3.30 o 
  -1  14   1        0.98        4.25      2.45 o 
   0  14   1        0.38        2.80      3.90 o 
   1  14   1        6.44        9.10      6.02 o 
   2  14   1       14.31       18.67      3.17 o 
   3  14   1        1.90        2.72      1.92 o 
   4  14   1        6.38        7.34      3.29 o 
   5  14   1       17.78       18.01      3.25 o 
   6  14   1        4.40        3.35      1.48 o 
   7  14   1        4.69        1.88      2.11 o 
   8  14   1        0.23       -1.83      2.44 o 
   9  14   1        2.66        4.67      2.56 o 
  -2  15   1        1.25        4.11      4.05 o 
  -1  15   1        5.07        6.99      3.14 o 
   0  15   1        2.07       -0.50      2.31 o 
   1  15   1       11.23       12.34      3.22 o 
   2  15   1        1.04        2.12      1.89 o 
   3  15   1        9.76       11.29      3.08 o 
   4  15   1        0.92        2.88      5.48 o 
   5  15   1        0.12        0.15      1.65 o 
   6  15   1        0.34        0.80      2.49 o 
   7  15   1        6.32       14.79      6.06 o 
   8  15   1        1.65       -1.68      3.33 o 
   0  16   1        9.60        6.59      7.65 o 
   1  16   1        1.24       -0.14      5.57 o 
   2  16   1        3.09        9.06      3.63 o 
   3  16   1        6.79        9.61      2.83 o 
   4  16   1        0.37       -2.54      2.54 o 
   5  16   1        1.18        2.95      2.28 o 
   6  16   1        7.63        4.45      3.46 o 
   7  16   1        0.76        2.43      3.32 o 
   3  17   1        3.75        6.43      3.52 o 
   4  17   1        6.89        7.26      3.03 o 
  -7 -16   2        1.45       -2.51      3.35 o 
  -6 -16   2        1.39       -4.92      4.92 o 
  -5 -16   2        0.27       -0.75      3.00 o 
  -4 -16   2        0.81       -1.41      2.49 o 
  -3 -16   2        8.65        9.72      3.22 o 
  -2 -16   2        1.21        3.62      2.82 o 
  -1 -16   2        2.00        2.68      2.85 o 
   0 -16   2        0.51        1.24      3.39 o 
  -8 -15   2        1.02        3.62      5.08 o 
  -7 -15   2        0.06        0.83      2.42 o 
  -6 -15   2        2.66        2.91      3.41 o 
  -5 -15   2        9.11        2.10      3.30 o 
  -4 -15   2        1.60       -0.71      1.83 o 
  -3 -15   2        6.93        2.64      5.17 o 
  -2 -15   2        4.81        4.40      2.61 o 
  -1 -15   2        9.19       12.58      4.72 o 
   0 -15   2        0.80        0.22      2.67 o 
   1 -15   2        2.02        1.81      2.40 o 
  -9 -14   2        1.71        2.28      3.20 o 
  -8 -14   2        4.73       -0.63      2.63 o 
  -7 -14   2        0.65        5.20      7.69 o 
  -6 -14   2        0.09        0.94      2.01 o 
  -5 -14   2        1.29        0.28      1.05 o 
  -4 -14   2       14.93       14.05      2.42 o 
  -3 -14   2       19.69       22.30      4.41 o 
  -2 -14   2        0.43       -1.29      2.05 o 
  -1 -14   2       24.99       29.42      5.61 o 
   0 -14   2        4.11        6.50      3.00 o 
   1 -14   2        8.44       10.13      3.41 o 
   2 -14   2        6.65       13.36      6.38 o 
   3 -14   2        7.21       13.26      3.96 o 
 -10 -13   2        1.67        3.35      2.59 o 
  -9 -13   2        7.19        6.94      5.57 o 
  -8 -13   2        1.20        4.51      3.07 o 
  -7 -13   2       17.80       23.26      4.10 o 
  -6 -13   2        1.48       -1.82      1.82 o 
  -5 -13   2       17.78       15.98      2.28 o 
  -4 -13   2        3.68        6.52      1.79 o 
  -3 -13   2       34.96       40.51      4.11 o 
  -2 -13   2        5.42        7.80      2.01 o 
  -1 -13   2       14.40       15.28      4.91 o 
   0 -13   2       16.02       18.43      3.57 o 
   1 -13   2        0.39        9.02      3.01 o 
   2 -13   2        1.02        8.46      3.99 o 
   3 -13   2        0.91       -2.36      2.36 o 
   4 -13   2        0.37        5.34      3.79 o 
 -10 -12   2        1.27        0.89      3.22 o 
  -9 -12   2        3.62        3.95      2.70 o 
  -8 -12   2        4.68        5.51      2.63 o 
  -7 -12   2        8.19        4.53      2.35 o 
  -6 -12   2        2.12        3.31      2.12 o 
  -5 -12   2        5.23        6.38      1.66 o 
  -4 -12   2       36.25       34.07      3.19 o 
  -3 -12   2        8.16       15.49      2.32 o 
  -2 -12   2      117.90      117.15      6.65 o 
  -1 -12   2       11.00       17.25      4.60 o 
   0 -12   2        1.98        1.40      5.94 o 
   1 -12   2        9.20        6.84      2.43 o 
   2 -12   2       11.10       12.33      3.02 o 
   3 -12   2        0.24        2.26      2.23 o 
   4 -12   2        1.54        4.73      3.18 o 
   5 -12   2        0.69        3.95      3.84 o 
 -11 -11   2        2.91        3.72      4.56 o 
 -10 -11   2        2.45        0.84      5.72 o 
  -9 -11   2        0.97        5.86      5.87 o 
  -8 -11   2       16.58       20.08      3.52 o 
  -7 -11   2        4.20        8.47      3.04 o 
  -6 -11   2       32.69       33.11      5.90 o 
  -5 -11   2       21.89       21.30      2.24 o 
  -4 -11   2       44.21       40.89      3.08 o 
  -3 -11   2        3.23        4.05      1.41 o 
  -2 -11   2       10.07       11.87      2.62 o 
  -1 -11   2       36.61       42.92      3.16 o 
   0 -11   2       24.37       22.44      3.05 o 
   1 -11   2       17.22       19.99      5.11 o 
   2 -11   2        2.44        0.49      4.97 o 
   3 -11   2        0.71        6.76      3.41 o 
   4 -11   2        1.41        3.77      3.99 o 
   5 -11   2       11.69       12.72      3.18 o 
   6 -11   2        0.21        1.39      3.38 o 
 -11 -10   2        2.61        0.91      2.18 o 
 -10 -10   2        4.14        3.21      2.22 o 
  -9 -10   2        1.57        3.67      2.97 o 
  -8 -10   2       18.78       21.08      3.77 o 
  -7 -10   2       21.95       21.29      3.57 o 
  -6 -10   2        4.86        6.46      1.98 o 
  -5 -10   2       53.25       55.90      3.17 o 
  -4 -10   2      114.59      114.83      5.56 o 
  -3 -10   2        3.63        4.38      1.36 o 
  -2 -10   2       11.59       14.29      1.92 o 
  -1 -10   2        8.20        8.00      1.74 o 
   0 -10   2        5.52        9.55      1.93 o 
   1 -10   2       29.41       27.08      2.30 o 
   2 -10   2       15.91       11.82      1.63 o 
   3 -10   2        7.74       13.64      3.59 o 
   4 -10   2       27.86       32.54      9.98 o 
   5 -10   2        4.25        5.92      2.62 o 
   6 -10   2        3.69        8.68      3.48 o 
   7 -10   2        5.43       16.03      5.61 o 
 -11  -9   2        1.75        9.76      8.15 o 
 -10  -9   2        4.88        6.61      3.72 o 
  -9  -9   2        3.79        8.09      3.83 o 
  -8  -9   2        4.35        5.51      6.32 o 
  -7  -9   2       16.01       14.17      3.07 o 
  -6  -9   2        6.45        3.40      5.31 o 
  -5  -9   2        5.80        5.17      0.93 o 
  -4  -9   2       90.96       83.72      3.81 o 
  -3  -9   2        9.54        9.78      1.56 o 
  -2  -9   2       28.07       28.66      2.21 o 
  -1  -9   2       17.77       20.28      2.11 o 
   0  -9   2       95.50      100.75      4.73 o 
   1  -9   2       26.60       22.41      2.00 o 
   2  -9   2       32.57       34.15      2.69 o 
   3  -9   2      211.49      226.31     10.68 o 
   4  -9   2       24.72       20.69      2.88 o 
   5  -9   2       15.55       12.06      2.99 o 
   6  -9   2       22.93       21.65      4.58 o 
   7  -9   2        8.10       15.38      5.02 o 
 -11  -8   2        6.62        2.53      2.31 o 
 -10  -8   2        0.87       -0.96      1.97 o 
  -9  -8   2        0.17        6.13      3.14 o 
  -8  -8   2        7.92       10.92      2.86 o 
  -7  -8   2       10.86       15.21      2.66 o 
  -6  -8   2        5.11        5.96      3.46 o 
  -5  -8   2        3.80        3.83      0.94 o 
  -4  -8   2       85.92       83.00      3.40 o 
  -3  -8   2       62.76       54.86      3.42 o 
  -2  -8   2       43.67       46.79      2.53 o 
  -1  -8   2       72.40       74.60      3.36 o 
   0  -8   2       33.06       35.49      2.21 o 
   1  -8   2      226.19      222.27     12.61 o 
   2  -8   2       13.15       15.10      1.78 o 
   3  -8   2      319.44      312.33     13.28 o 
   4  -8   2      160.33      158.37      7.71 o 
   5  -8   2       85.51       77.40      6.11 o 
   6  -8   2        0.78        2.74      1.51 o 
   7  -8   2        4.84        3.67      2.31 o 
   8  -8   2        2.82        1.10      2.98 o 
 -11  -7   2        8.54       17.27      3.51 o 
 -10  -7   2        3.03        0.34      1.93 o 
  -9  -7   2        0.82        3.91      2.20 o 
  -8  -7   2        9.39        8.84      2.20 o 
  -7  -7   2        6.58        9.62      2.33 o 
  -6  -7   2        7.99       11.15      2.12 o 
  -5  -7   2        9.73       11.90      1.95 o 
  -4  -7   2       53.14       48.21      2.02 o 
  -3  -7   2      139.28      141.62      4.84 o 
  -2  -7   2       20.33       24.60      2.46 o 
  -1  -7   2      298.62      323.70     10.46 o 
   0  -7   2      368.65      390.86     13.95 o 
   1  -7   2       69.15       63.03      4.33 o 
   2  -7   2      154.83      156.59      9.84 o 
   3  -7   2        9.36        9.38      1.48 o 
   4  -7   2      153.82      177.68      9.79 o 
   5  -7   2        3.37        4.10      1.47 o 
   6  -7   2       19.03       15.37      2.08 o 
   7  -7   2        2.72        2.98      1.49 o 
   8  -7   2        5.47        4.01      3.98 o 
 -11  -6   2        2.32        2.96      2.68 o 
 -10  -6   2        3.25        1.03      1.82 o 
  -9  -6   2        2.99        4.30      2.05 o 
  -8  -6   2        9.89        9.93      2.43 o 
  -7  -6   2       63.11       69.29      5.30 o 
  -6  -6   2       99.71      105.77      6.50 o 
  -5  -6   2       88.95       77.76      5.04 o 
  -4  -6   2      395.84      452.14     22.83 o 
  -3  -6   2       72.45       76.06      2.78 o 
  -2  -6   2      312.31      317.67      9.28 o 
  -1  -6   2     1149.56     1265.69     37.70 o 
   0  -6   2      225.13      220.29      8.76 o 
   1  -6   2      334.39      354.46     11.37 o 
   2  -6   2      304.66      277.39     13.80 o 
   3  -6   2       85.26       75.78      3.61 o 
   4  -6   2       68.38       68.00      3.60 o 
   5  -6   2        2.24        7.61      1.86 o 
   6  -6   2        2.71        0.41      1.25 o 
   7  -6   2        0.76        3.91      1.66 o 
   8  -6   2        9.62        9.78      2.61 o 
   9  -6   2        2.11        2.58      3.59 o 
 -12  -5   2        0.08        1.26      6.32 o 
 -11  -5   2        0.34        1.99      6.45 o 
 -10  -5   2        1.64        1.49      1.76 o 
  -9  -5   2       27.04       28.20      3.64 o 
  -8  -5   2       15.58       14.19      3.91 o 
  -7  -5   2      114.19      107.36      7.04 o 
  -6  -5   2      119.87      112.02      6.20 o 
  -5  -5   2      261.77      262.24     11.99 o 
  -4  -5   2      806.42      953.35     21.84 o 
  -3  -5   2      271.91      292.33      7.52 o 
  -2  -5   2      218.11      219.30      7.29 o 
  -1  -5   2      601.99      611.93     16.30 o 
   0  -5   2      851.52      857.73     22.64 o 
   1  -5   2      282.78      316.08      9.43 o 
   2  -5   2      183.94      193.53      8.80 o 
   3  -5   2       92.11       91.25      3.73 o 
   4  -5   2        8.61       10.95      1.24 o 
   5  -5   2       10.16       10.91      1.54 o 
   6  -5   2       12.32       10.56      1.95 o 
   7  -5   2        8.36        5.25      1.45 o 
   8  -5   2        1.95        1.04      1.15 o 
   9  -5   2        8.91        7.09      4.57 o 
 -11  -4   2        4.36        3.97      2.32 o 
 -10  -4   2        8.68       10.11      2.78 o 
  -9  -4   2       25.50       20.63      3.19 o 
  -8  -4   2       75.15       66.52      5.46 o 
  -7  -4   2      259.82      246.35     14.24 o 
  -6  -4   2        4.89        4.35      1.28 o 
  -5  -4   2      103.49      104.82      5.11 o 
  -4  -4   2      457.23      492.88     48.26 o 
  -3  -4   2       62.57       75.78      2.06 o 
  -2  -4   2      361.84      387.23     22.54 o 
  -1  -4   2       43.13       47.30      3.89 o 
   0  -4   2      791.23      737.51     29.70 o 
   1  -4   2       87.48       88.49      3.57 o 
   2  -4   2      143.52      121.40      6.74 o 
   3  -4   2       38.74       44.88      2.63 o 
   4  -4   2      193.85      195.21      6.86 o 
   5  -4   2       25.00       27.65      2.02 o 
   6  -4   2       23.18       28.88      2.79 o 
   7  -4   2       49.31       44.06      3.41 o 
   8  -4   2        3.94        2.81      1.33 o 
   9  -4   2       24.48       21.11      3.02 o 
  10  -4   2        2.25        7.20      4.80 o 
 -11  -3   2        0.02        7.04      4.11 o 
 -10  -3   2        8.79       15.77      3.37 o 
  -9  -3   2       33.91       32.01      7.28 o 
  -8  -3   2       87.79       77.04      6.12 o 
  -7  -3   2       58.80       53.12      4.18 o 
  -6  -3   2       25.38       28.33      2.50 o 
  -5  -3   2       72.61       75.44      3.96 o 
  -4  -3   2      539.35      558.65     28.71 o 
  -3  -3   2      573.18      573.73     37.03 o 
  -2  -3   2     2332.92     2228.59     44.47 o 
  -1  -3   2     1324.51     1293.86     27.92 o 
   0  -3   2     1553.12     1499.55     32.88 o 
   1  -3   2       66.21       65.94      3.53 o 
   2  -3   2      712.20      731.29     21.63 o 
   3  -3   2      142.18      154.14      4.85 o 
   4  -3   2      188.38      192.63      6.36 o 
   5  -3   2      166.82      169.29      6.68 o 
   6  -3   2       23.18       27.12      2.23 o 
   7  -3   2       27.79       27.45      2.43 o 
   8  -3   2       32.86       37.37      3.47 o 
   9  -3   2        1.75        0.54      1.26 o 
  10  -3   2        3.77        1.16      2.92 o 
 -11  -2   2        1.89       -0.73      2.05 o 
 -10  -2   2        5.96       11.38      2.85 o 
  -9  -2   2        6.14       12.98      3.04 o 
  -8  -2   2        6.39        3.16      2.36 o 
  -7  -2   2        5.64        5.52      1.53 o 
  -6  -2   2       86.75       80.77      5.23 o 
  -5  -2   2       33.66       40.95      1.26 o 
  -4  -2   2        2.61        2.32      0.45 o 
  -3  -2   2       91.82       83.19      3.43 o 
  -2  -2   2     1833.04     1658.12     63.80 o 
  -1  -2   2     1888.43     1725.37     46.48 o 
   0  -2   2     7426.71     6790.03    117.54 o 
   1  -2   2      443.72      414.98     11.54 o 
   2  -2   2      112.10       97.04      2.48 o 
   3  -2   2      452.95      487.29     12.74 o 
   4  -2   2     1016.28     1071.71     32.21 o 
   5  -2   2       55.48       60.08      2.83 o 
   6  -2   2       17.21       22.95      1.89 o 
   7  -2   2       63.99       67.85      4.01 o 
   8  -2   2        0.46       -0.40      2.95 o 
   9  -2   2        6.49        9.16      2.21 o 
  10  -2   2        6.39        7.93      2.37 o 
 -11  -1   2        0.29       -0.27      1.97 o 
 -10  -1   2        6.35       11.48      8.33 o 
  -9  -1   2       35.71       31.77      6.10 o 
  -8  -1   2        8.12        9.19      1.51 o 
  -7  -1   2       17.09       19.08      1.74 o 
  -6  -1   2       86.21       79.50      3.77 o 
  -5  -1   2      123.24      137.97      4.00 o 
  -4  -1   2      215.50      259.18     12.17 o 
  -3  -1   2      172.68      170.25      6.46 o 
  -2  -1   2        7.34        5.96      0.55 o 
  -1  -1   2     2993.91     2632.23     35.88 o 
   0  -1   2      478.05      402.60     15.61 o 
   1  -1   2     4586.45     4285.55     68.06 o 
   2  -1   2       20.56       19.31      1.59 o 
   3  -1   2      204.12      197.53      6.04 o 
   4  -1   2       38.24       44.05      2.03 o 
   5  -1   2       95.32      101.01      4.34 o 
   6  -1   2       48.53       51.97      2.79 o 
   7  -1   2        4.38        5.16      2.44 o 
   8  -1   2       13.49       16.19      3.07 o 
   9  -1   2        0.14       -0.41      1.13 o 
  10  -1   2        6.06       13.35      3.08 o 
  11  -1   2        5.53        3.62      3.39 o 
 -11   0   2        0.32        3.56      3.13 o 
 -10   0   2        1.11        3.33      2.87 o 
  -9   0   2        6.82       12.96      3.61 o 
  -8   0   2       12.20       14.75      3.10 o 
  -7   0   2      150.91      148.77      6.25 o 
  -6   0   2        5.43        7.14      1.10 o 
  -5   0   2       65.59       61.47      3.67 o 
  -4   0   2      263.82      266.53      7.16 o 
  -3   0   2      480.64      502.17     11.22 o 
  -2   0   2      373.89      356.58      6.92 o 
  -1   0   2     2136.23     1915.32     37.75 o 
   0   0   2      545.67      438.01     15.82 o 
   1   0   2     1573.09     1419.08     21.69 o 
   2   0   2      498.03      471.85     20.13 o 
   3   0   2      181.41      158.88      5.43 o 
   4   0   2      224.63      243.53      6.90 o 
   5   0   2       13.21       14.50      2.03 o 
   6   0   2        1.45        1.47      0.78 o 
   7   0   2       19.36       21.09      2.22 o 
   8   0   2       24.37       22.38      5.88 o 
   9   0   2        5.11        2.29      1.32 o 
  10   0   2        0.48       -0.59      1.57 o 
  11   0   2        1.61       13.50      5.64 o 
 -11   1   2        0.39        3.67      2.64 o 
 -10   1   2        0.28       -1.35      1.98 o 
  -9   1   2        7.65        5.23      4.83 o 
  -8   1   2       25.37       27.31      3.93 o 
  -7   1   2       14.16       13.05      1.52 o 
  -6   1   2      149.89      157.16      6.16 o 
  -5   1   2      164.38      187.96      6.70 o 
  -4   1   2      397.75      422.00     12.17 o 
  -3   1   2      508.13      531.75     13.34 o 
  -2   1   2      417.55      421.94     18.43 o 
  -1   1   2     1316.16     1197.07     35.30 o 
   0   1   2     2306.29     1972.39     57.28 o 
   1   1   2     3288.74     3073.57     48.66 o 
   2   1   2      290.13      267.71      5.19 o 
   3   1   2      682.13      683.11     15.43 o 
   4   1   2       44.56       44.09      1.69 o 
   5   1   2      152.41      160.26      5.09 o 
   6   1   2       34.63       35.50      2.02 o 
   7   1   2       37.97       30.34      3.79 o 
   8   1   2       67.10       65.70      3.96 o 
   9   1   2       14.13       13.84      2.85 o 
  10   1   2        1.17        1.87      2.84 o 
  11   1   2        6.62        1.30      3.01 o 
 -10   2   2        0.39        2.63      4.26 o 
  -9   2   2       13.27       11.25      2.18 o 
  -8   2   2       11.70       12.40      1.99 o 
  -7   2   2       34.85       36.48      3.04 o 
  -6   2   2       19.61       22.56      2.00 o 
  -5   2   2       19.90       20.02      1.78 o 
  -4   2   2      114.51      119.67      6.76 o 
  -3   2   2      237.22      250.49      6.86 o 
  -2   2   2      557.28      608.45     29.64 o 
  -1   2   2      109.46      119.64      5.39 o 
   0   2   2    10856.83     9326.79    420.14 o 
   1   2   2     8394.65     8174.59    169.81 o 
   2   2   2     3944.06     3973.32     88.82 o 
   3   2   2      131.04      122.00      3.66 o 
   4   2   2       65.86       62.94      2.02 o 
   5   2   2       11.83       12.63      1.28 o 
   6   2   2       38.36       36.96      2.07 o 
   7   2   2        1.17        2.44      0.99 o 
   8   2   2       57.61       57.82      6.07 o 
   9   2   2       16.65       15.45      2.74 o 
  10   2   2        0.21       -1.37      1.64 o 
  11   2   2        3.05        1.33      1.86 o 
 -10   3   2        2.71        4.70      4.03 o 
  -9   3   2        0.82       -1.27      1.70 o 
  -8   3   2        7.27        9.68      2.83 o 
  -7   3   2       43.01       47.38      3.52 o 
  -6   3   2       46.12       44.79      3.11 o 
  -5   3   2        6.28        9.99      2.29 o 
  -4   3   2      241.76      234.00      7.43 o 
  -3   3   2     2152.58     2441.26     70.84 o 
  -2   3   2      462.59      441.91      9.87 o 
  -1   3   2     1919.79     1707.46     39.61 o 
   0   3   2     1285.35     1225.51     30.95 o 
   1   3   2     1318.88     1399.72     49.21 o 
   2   3   2     2278.94     2247.17     51.30 o 
   3   3   2      690.15      664.85     19.13 o 
   4   3   2      226.69      222.93      7.05 o 
   5   3   2      129.39      127.31      4.43 o 
   6   3   2        3.59        3.10      0.84 o 
   7   3   2       55.28       63.22      3.21 o 
   8   3   2       75.13       82.32      4.37 o 
   9   3   2        7.71       14.51      2.16 o 
  10   3   2        9.02       13.31      2.85 o 
  11   3   2        0.37        1.71      1.92 o 
 -10   4   2        0.31        2.69      3.47 o 
  -9   4   2        7.42        4.56      1.69 o 
  -8   4   2        0.39        0.80      1.48 o 
  -7   4   2       36.17       41.01      3.48 o 
  -6   4   2       12.92       14.56      1.95 o 
  -5   4   2      124.48      114.88      4.90 o 
  -4   4   2       30.98       37.88      3.46 o 
  -3   4   2      140.92      142.02      4.75 o 
  -2   4   2      180.23      186.57      4.48 o 
  -1   4   2       86.94       88.52      3.51 o 
   0   4   2     1842.76     1713.10    108.25 o 
   1   4   2      154.55      145.14      5.71 o 
   2   4   2      858.69      891.10     22.14 o 
   3   4   2      341.52      339.39     13.63 o 
   4   4   2       79.15       88.78      3.55 o 
   5   4   2       60.28       64.12      3.35 o 
   6   4   2       37.64       39.19      1.97 o 
   7   4   2      127.51      127.73      5.34 o 
   8   4   2       65.75       70.33      6.47 o 
   9   4   2        4.06        5.37      1.87 o 
  10   4   2        2.15       -0.03      1.44 o 
  11   4   2        0.75        1.40      2.49 o 
  -9   5   2        0.03       -3.18      3.84 o 
  -8   5   2        3.45        3.69      1.69 o 
  -7   5   2       14.49       17.31      2.40 o 
  -6   5   2       16.47       17.89      2.02 o 
  -5   5   2       17.87       17.50      1.66 o 
  -4   5   2      364.08      345.09     11.36 o 
  -3   5   2       93.89       93.29      3.26 o 
  -2   5   2      558.86      565.52     13.05 o 
  -1   5   2      499.63      526.95     20.75 o 
   0   5   2      438.26      410.53     14.65 o 
   1   5   2      568.05      496.11     10.66 o 
   2   5   2       28.84       24.70      2.22 o 
   3   5   2       63.65       61.94      3.24 o 
   4   5   2      609.65      694.57     20.05 o 
   5   5   2        5.44        7.04      1.09 o 
   6   5   2       20.30       21.68      1.59 o 
   7   5   2       80.13       72.79      3.20 o 
   8   5   2       31.82       29.06      2.67 o 
   9   5   2       19.01       19.76      3.68 o 
  10   5   2        0.78        0.24      1.82 o 
  11   5   2        0.28       -1.23      1.89 o 
  12   5   2        2.96       15.15      5.54 o 
  -9   6   2        0.70        2.15      2.69 o 
  -8   6   2        0.23        0.56      1.54 o 
  -7   6   2        3.65        4.91      1.34 o 
  -6   6   2       19.10       14.00      1.92 o 
  -5   6   2      233.47      241.03     10.00 o 
  -4   6   2       48.15       46.02      2.22 o 
  -3   6   2      281.68      269.27     13.15 o 
  -2   6   2       20.24       18.66      2.28 o 
  -1   6   2      256.15      246.04     42.44 o 
   0   6   2      150.41      178.06      7.56 o 
   1   6   2       44.62       35.54      1.74 o 
   2   6   2      186.46      172.53      4.91 o 
   3   6   2      146.96      135.83      4.44 o 
   4   6   2      270.75      272.80     13.32 o 
   5   6   2      104.94       94.85      3.74 o 
   6   6   2       65.09       68.89      3.14 o 
   7   6   2       10.31       15.41      1.56 o 
   8   6   2        5.43        5.58      1.17 o 
   9   6   2        3.85        5.74      4.79 o 
  10   6   2        1.61       -0.82      1.82 o 
  11   6   2        0.95        4.23      2.26 o 
  -8   7   2        0.33       -0.04      1.78 o 
  -7   7   2        4.59        5.15      2.43 o 
  -6   7   2       14.60       34.46     12.52 o 
  -5   7   2       63.21       55.24      3.36 o 
  -4   7   2      103.92       93.79      4.00 o 
  -3   7   2       85.72       65.76      4.00 o 
  -2   7   2       15.52       15.57      5.20 o 
  -1   7   2      152.99      173.03     18.82 o 
   0   7   2      220.97      266.49     21.08 o 
   1   7   2       32.43       32.57      1.50 o 
   2   7   2      218.37      207.80      6.21 o 
   3   7   2      272.90      268.21      8.37 o 
   4   7   2      300.22      311.80     12.40 o 
   5   7   2       39.75       37.21      2.20 o 
   6   7   2       63.45       60.39      4.27 o 
   7   7   2       15.11       16.04      1.70 o 
   8   7   2       14.58       16.10      2.45 o 
   9   7   2       16.05       14.90      4.17 o 
  10   7   2        2.90        1.18      1.89 o 
  11   7   2        0.30        3.42      2.19 o 
  -8   8   2        4.43        7.08      2.83 o 
  -7   8   2        3.97       -1.00      2.71 o 
  -6   8   2       13.01       14.18      3.14 o 
  -5   8   2       18.75       20.39      3.53 o 
  -4   8   2        2.92        6.15      2.23 o 
  -3   8   2        8.52        9.18      2.26 o 
  -2   8   2       97.29       93.11      9.19 o 
  -1   8   2        7.18       12.32      2.26 o 
   0   8   2       46.04       45.81      4.06 o 
   1   8   2       28.74       23.88      2.20 o 
   2   8   2       53.74       46.70      2.00 o 
   3   8   2       42.37       48.76      2.46 o 
   4   8   2       43.72       39.29      2.31 o 
   5   8   2        0.81        2.43      1.97 o 
   6   8   2       29.15       26.51      2.30 o 
   7   8   2        8.11       10.14      2.15 o 
   8   8   2        9.61       17.06      3.10 o 
   9   8   2       16.83       16.08      2.97 o 
  10   8   2        0.98        0.13      1.97 o 
  11   8   2        0.43        2.89      2.97 o 
  -7   9   2        3.30        4.01      2.55 o 
  -6   9   2        3.38        9.82      3.78 o 
  -5   9   2       22.04       17.78      4.09 o 
  -4   9   2        1.94        2.24      3.04 o 
  -3   9   2       12.49       11.59      4.60 o 
  -2   9   2       76.31       73.21      6.48 o 
  -1   9   2       70.14       70.46      6.37 o 
   0   9   2       89.65       85.63      5.97 o 
   1   9   2       47.65       41.50      5.10 o 
   2   9   2      136.71      114.52      9.45 o 
   3   9   2      141.59      133.72      5.29 o 
   4   9   2      176.52      166.47      6.88 o 
   5   9   2       36.48       42.50      2.82 o 
   6   9   2        1.21       -0.50      1.00 o 
   7   9   2       36.79       36.63      4.34 o 
   8   9   2       54.64       53.94      7.31 o 
   9   9   2        1.41        0.05      1.79 o 
  10   9   2        2.42        2.17      2.13 o 
  11   9   2        0.15       -0.06      2.36 o 
  -7  10   2        1.08        3.82      2.74 o 
  -6  10   2        0.97        0.59      2.73 o 
  -5  10   2        7.45       11.86      4.01 o 
  -4  10   2        1.01        3.63      2.24 o 
  -3  10   2       47.49       51.55      5.13 o 
  -2  10   2       98.18      102.12      8.11 o 
  -1  10   2       47.94       53.32      5.39 o 
   0  10   2       24.84       31.06      3.62 o 
   1  10   2        2.99        5.61      1.67 o 
   2  10   2       16.35       14.18      1.31 o 
   3  10   2      126.22      111.09      6.23 o 
   4  10   2        5.79        3.10      2.16 o 
   5  10   2      102.47      104.58      5.68 o 
   6  10   2       15.81       17.52      2.17 o 
   7  10   2       52.64       53.37      5.49 o 
   8  10   2       15.80       16.47      2.89 o 
   9  10   2        3.28        4.30      2.21 o 
  10  10   2        0.56        0.78      1.87 o 
  11  10   2        1.07       -1.67      3.08 o 
  -6  11   2        1.09        2.04      2.68 o 
  -5  11   2        0.69       -0.84      2.38 o 
  -4  11   2        2.15        6.38      2.46 o 
  -3  11   2       29.61       29.14      4.20 o 
  -2  11   2       15.42       16.89      3.06 o 
  -1  11   2       35.64       34.56      4.38 o 
   0  11   2      146.26      151.40     11.12 o 
   1  11   2        2.91        1.59      2.84 o 
   2  11   2      100.21       99.89      7.28 o 
   3  11   2       67.12       66.66      4.62 o 
   4  11   2       99.23       92.93      4.88 o 
   5  11   2        4.52       10.57      1.89 o 
   6  11   2       22.18       24.94      2.36 o 
   7  11   2       17.88       20.05      3.21 o 
   8  11   2        1.61        4.03      2.14 o 
   9  11   2        0.06        2.58      2.05 o 
  10  11   2        1.00        0.60      1.91 o 
  11  11   2        0.14       -2.34      3.05 o 
  -5  12   2        4.33        5.37      4.14 o 
  -4  12   2        3.37        2.50      2.58 o 
  -3  12   2        2.28        0.19      1.89 o 
  -2  12   2       24.64       19.36      5.11 o 
  -1  12   2       20.68       16.65      3.26 o 
   0  12   2       58.83       51.77      6.15 o 
   1  12   2       31.40       34.56      4.36 o 
   2  12   2       33.26       33.13      6.19 o 
   3  12   2       16.00       10.04      2.18 o 
   4  12   2        9.25        9.22      1.52 o 
   5  12   2       15.29       12.33      2.01 o 
   6  12   2       27.93       24.27      2.49 o 
   7  12   2        0.03        1.21      1.42 o 
   8  12   2        5.10        1.17      4.06 o 
   9  12   2        1.39        2.08      4.63 o 
  10  12   2        3.10       -1.02      2.25 o 
  -4  13   2       31.16       33.62     11.16 o 
  -3  13   2        1.04        5.02      9.50 o 
  -2  13   2        5.57        2.32      3.75 o 
  -1  13   2       20.86       16.43      3.65 o 
   0  13   2       13.90       13.98      3.41 o 
   1  13   2        3.78       12.03      8.44 o 
   2  13   2       21.24       20.14      3.34 o 
   3  13   2       11.62       12.39      3.56 o 
   4  13   2        6.00        6.71      3.40 o 
   5  13   2       18.48       18.42      2.50 o 
   6  13   2       14.25       14.50      2.19 o 
   7  13   2        9.65       10.84      2.84 o 
   8  13   2        5.53        9.90      3.28 o 
   9  13   2        1.68        4.73      2.52 o 
  10  13   2        0.42        0.57      2.82 o 
  -3  14   2        0.40        1.69      3.66 o 
  -2  14   2       13.01       13.98      5.13 o 
  -1  14   2        3.45        3.95      2.48 o 
   0  14   2        5.18        8.56      2.61 o 
   1  14   2       12.40       10.09      3.11 o 
   2  14   2        0.69        2.80      3.43 o 
   3  14   2       23.73       21.69      3.87 o 
   4  14   2        9.63        7.09      4.29 o 
   5  14   2        2.73        6.61      7.24 o 
   6  14   2       10.71       10.33      2.70 o 
   7  14   2       13.18       12.84      3.12 o 
   8  14   2        1.96        1.52      1.88 o 
   9  14   2        1.25        6.89      4.33 o 
  -2  15   2        0.86        2.34      2.54 o 
  -1  15   2       13.60       15.21      3.86 o 
   0  15   2        1.84       12.57      3.56 o 
   1  15   2        0.34        7.93      5.88 o 
   2  15   2        2.31        2.77      2.91 o 
   3  15   2        0.52        2.92      2.28 o 
   4  15   2        2.24        3.77      6.49 o 
   5  15   2        2.58       -1.37      3.37 o 
   6  15   2        2.48        2.36      2.95 o 
   7  15   2        2.52        0.46      2.72 o 
   8  15   2        4.89        7.20      4.25 o 
   0  16   2        5.86        7.38      8.01 o 
   1  16   2        0.25        1.43      2.22 o 
   2  16   2        4.35        2.35      2.51 o 
   3  16   2        8.95        7.17      2.64 o 
   4  16   2        3.17        2.15      1.98 o 
   5  16   2        0.94        2.57      2.01 o 
   6  16   2        5.69        7.86      3.90 o 
   7  16   2        0.92        3.72      4.42 o 
  -6 -16   3        1.48       13.24      5.29 o 
  -5 -16   3        0.64        3.93      4.79 o 
  -4 -16   3        1.60       -0.12      3.38 o 
  -3 -16   3        6.49       12.66      5.18 o 
  -2 -16   3       12.00       12.03      4.27 o 
  -1 -16   3        0.36       -0.73      2.33 o 
  -8 -15   3        0.42       -2.26      2.50 o 
  -7 -15   3        1.77        2.81      2.42 o 
  -6 -15   3        0.00        3.23      2.37 o 
  -5 -15   3        3.98        5.38      3.73 o 
  -4 -15   3        0.69        0.28      1.71 o 
  -3 -15   3        7.76        5.58      2.46 o 
  -2 -15   3       11.60       13.22      3.57 o 
  -1 -15   3        0.20       -1.29      2.01 o 
   0 -15   3        0.32       -0.75      2.23 o 
   1 -15   3        2.62       -0.64      2.09 o 
  -9 -14   3        2.17        0.84      2.26 o 
  -8 -14   3        0.94        4.20      2.61 o 
  -7 -14   3        4.25        6.90      4.47 o 
  -6 -14   3        2.78        4.44      5.73 o 
  -5 -14   3        1.28        0.27      1.56 o 
  -4 -14   3        4.85        6.76      2.66 o 
  -3 -14   3       38.10       40.14      5.24 o 
  -2 -14   3       10.49       15.66      3.27 o 
  -1 -14   3        3.22        4.25      2.38 o 
   0 -14   3        3.93        3.33      2.38 o 
   1 -14   3        6.84        8.06      3.01 o 
   2 -14   3        1.32        1.98      2.37 o 
   3 -14   3        4.72        6.58      4.39 o 
  -9 -13   3        4.38        3.20      4.02 o 
  -8 -13   3        0.68        4.74      4.13 o 
  -7 -13   3        3.92        4.45      2.57 o 
  -6 -13   3        2.69        0.29      1.63 o 
  -5 -13   3       11.97       12.72      2.21 o 
  -4 -13   3        2.51        1.35      1.45 o 
  -3 -13   3       29.31       36.73      3.65 o 
  -2 -13   3       34.40       37.46      3.62 o 
  -1 -13   3       25.78       35.95      6.25 o 
   0 -13   3        8.95       13.07      3.30 o 
   1 -13   3        2.89        1.45      2.09 o 
   2 -13   3       10.69       12.30      3.31 o 
   3 -13   3        2.99        8.03      3.15 o 
   4 -13   3        0.36       -4.30      4.73 o 
 -10 -12   3        0.07        2.39      2.52 o 
  -9 -12   3        0.28        0.80      1.79 o 
  -8 -12   3        3.35        4.17      2.23 o 
  -7 -12   3       20.68       22.75      3.76 o 
  -6 -12   3       40.32       38.78      4.95 o 
  -5 -12   3       55.38       55.84      4.72 o 
  -4 -12   3        6.50        8.78      2.02 o 
  -3 -12   3       59.85       71.51      4.90 o 
  -2 -12   3       18.50       16.02      2.36 o 
  -1 -12   3       41.65       43.39      3.53 o 
   0 -12   3       47.31       40.45      4.24 o 
   1 -12   3       16.25       15.85      5.70 o 
   2 -12   3        0.91        2.39      2.18 o 
   3 -12   3       10.88       13.70      3.25 o 
   4 -12   3        0.40        3.87      3.55 o 
   5 -12   3        5.59        3.67      4.56 o 
 -10 -11   3        0.38        0.38      4.47 o 
  -9 -11   3        2.67        9.81      2.65 o 
  -8 -11   3        7.73       12.23      3.64 o 
  -7 -11   3        0.85        4.04      2.12 o 
  -6 -11   3       18.37       18.93      3.17 o 
  -5 -11   3       66.66       81.19      5.00 o 
  -4 -11   3      107.21      113.26      6.57 o 
  -3 -11   3      119.60      133.14      7.25 o 
  -2 -11   3        4.17        4.74      1.63 o 
  -1 -11   3       27.75       24.84      2.56 o 
   0 -11   3       47.73       47.18      3.38 o 
   1 -11   3        6.77       10.59      1.79 o 
   2 -11   3        5.73        6.22      2.94 o 
   3 -11   3        3.61        2.40      2.32 o 
   4 -11   3        1.53        5.07      6.65 o 
   5 -11   3       20.29       25.95      6.45 o 
 -11 -10   3        2.91        3.80      2.56 o 
 -10 -10   3        2.31        0.14      5.31 o 
  -9 -10   3       17.17       17.16      3.44 o 
  -8 -10   3        6.75       10.74      4.92 o 
  -7 -10   3       27.78       29.25      4.12 o 
  -6 -10   3       29.63       25.07      5.32 o 
  -5 -10   3       76.73       88.55      4.42 o 
  -4 -10   3       49.74       51.64      3.85 o 
  -3 -10   3       19.54       19.97      2.19 o 
  -2 -10   3        1.15        5.25      2.22 o 
  -1 -10   3       15.44       15.54      3.92 o 
   0 -10   3       40.54       35.04      3.61 o 
   1 -10   3       63.23       74.27      4.72 o 
   2 -10   3       20.56       20.52      2.22 o 
   3 -10   3       15.99       17.43      2.28 o 
   4 -10   3       16.40       10.75      2.65 o 
   5 -10   3       19.92       14.31      2.91 o 
   6 -10   3        2.73       -0.90      2.83 o 
 -11  -9   3        0.92        1.91      2.15 o 
 -10  -9   3        3.43        1.62      2.18 o 
  -9  -9   3        0.74        0.29      3.13 o 
  -8  -9   3        1.94        6.98      2.36 o 
  -7  -9   3       14.48       13.58      2.89 o 
  -6  -9   3       21.01       21.95      3.16 o 
  -5  -9   3       31.95       24.91      1.81 o 
  -4  -9   3        4.53        5.54      1.22 o 
  -3  -9   3       53.18       55.76      3.32 o 
  -2  -9   3        9.43       13.14      1.77 o 
  -1  -9   3        4.68        8.17      1.73 o 
   0  -9   3       83.07       79.91      4.53 o 
   1  -9   3       97.20      108.79      7.62 o 
   2  -9   3       19.41       19.53      2.08 o 
   3  -9   3        5.45        4.92      2.68 o 
   4  -9   3       16.39       15.95      3.59 o 
   5  -9   3       35.43       31.62      3.26 o 
   6  -9   3        4.26        5.33      2.11 o 
   7  -9   3        3.43        2.94      3.21 o 
 -11  -8   3        2.97        5.60      2.69 o 
 -10  -8   3        1.95       -0.60      2.06 o 
  -9  -8   3        5.55        2.69      3.50 o 
  -8  -8   3        9.83        7.87      2.19 o 
  -7  -8   3       10.69       10.00      4.26 o 
  -6  -8   3       12.83       25.81      3.94 o 
  -5  -8   3        2.30        1.37      0.56 o 
  -4  -8   3       99.35      106.08      4.32 o 
  -3  -8   3      142.22      142.78      5.86 o 
  -2  -8   3       13.52       15.39      1.66 o 
  -1  -8   3       47.87       49.38      2.95 o 
   0  -8   3       21.02       19.90      1.69 o 
   1  -8   3       23.51       27.77      2.29 o 
   2  -8   3       46.52       44.72      2.98 o 
   3  -8   3       40.76       39.68      3.10 o 
   4  -8   3       32.90       35.90      2.79 o 
   5  -8   3       15.99       15.79      2.54 o 
   6  -8   3        2.46        3.18      1.73 o 
   7  -8   3        0.68        3.78      3.99 o 
   8  -8   3        1.50        2.28      2.36 o 
 -11  -7   3        1.47        0.08      3.69 o 
 -10  -7   3        2.59        0.47      1.70 o 
  -9  -7   3        1.89        2.58      1.87 o 
  -8  -7   3        3.14        5.24      2.04 o 
  -7  -7   3       23.12       23.85      3.29 o 
  -6  -7   3       44.21       38.20      6.06 o 
  -5  -7   3       24.05       20.76      3.23 o 
  -4  -7   3       19.79       17.85      1.56 o 
  -3  -7   3      205.96      243.91      8.59 o 
  -2  -7   3       19.12       15.38      1.72 o 
  -1  -7   3      155.81      185.94      6.72 o 
   0  -7   3      251.21      275.02      9.83 o 
   1  -7   3      103.10      100.99      4.43 o 
   2  -7   3        9.10        9.96      1.60 o 
   3  -7   3      104.82      103.40      5.05 o 
   4  -7   3       50.10       49.47      4.50 o 
   5  -7   3       54.93       48.94      3.60 o 
   6  -7   3        6.46        9.86      1.90 o 
   7  -7   3        2.92        1.17      1.54 o 
   8  -7   3        1.95        2.48      2.97 o 
 -11  -6   3        1.37        1.28      1.93 o 
 -10  -6   3        1.69       -1.10      2.38 o 
  -9  -6   3        0.66        2.05      3.33 o 
  -8  -6   3       23.40       20.29      3.10 o 
  -7  -6   3      124.80      126.47      8.34 o 
  -6  -6   3        9.22        8.24      1.89 o 
  -5  -6   3       15.62       18.68      2.36 o 
  -4  -6   3       95.72       94.13      3.17 o 
  -3  -6   3       42.67       49.59      2.18 o 
  -2  -6   3      210.23      230.13      7.26 o 
  -1  -6   3      115.07      104.10      4.30 o 
   0  -6   3       98.06       96.55      3.72 o 
   1  -6   3       57.81       59.17      2.69 o 
   2  -6   3       63.24       59.29      2.98 o 
   3  -6   3        6.75        6.07      1.20 o 
   4  -6   3      100.21      103.46      5.31 o 
   5  -6   3       99.59       85.94      4.78 o 
   6  -6   3        5.63        5.12      1.40 o 
   7  -6   3        0.51       -0.38      2.32 o 
   8  -6   3        1.15        0.10      1.69 o 
   9  -6   3        5.77       -2.06      3.75 o 
 -11  -5   3        0.72       -2.27      2.27 o 
 -10  -5   3        3.18        4.55      2.10 o 
  -9  -5   3        9.86       10.48      2.47 o 
  -8  -5   3       88.28       86.25      6.76 o 
  -7  -5   3       30.54       36.97      3.67 o 
  -6  -5   3       76.17       77.22      4.91 o 
  -5  -5   3      111.65      115.18      5.79 o 
  -4  -5   3      313.47      332.34     34.40 o 
  -3  -5   3      108.98      111.91      4.50 o 
  -2  -5   3      300.74      306.72      8.61 o 
  -1  -5   3       23.16       26.92      2.33 o 
   0  -5   3      255.45      274.01     12.12 o 
   1  -5   3      130.48      144.08      4.70 o 
   2  -5   3      470.53      484.39     19.81 o 
   3  -5   3        8.63        9.85      1.25 o 
   4  -5   3      213.57      204.66      8.10 o 
   5  -5   3       47.52       42.61      2.84 o 
   6  -5   3       17.49       14.44      2.00 o 
   7  -5   3       10.75       13.83      4.21 o 
   8  -5   3        1.87        1.03      1.49 o 
   9  -5   3        5.85        1.26      1.90 o 
 -11  -4   3        0.87       -0.70      3.29 o 
 -10  -4   3        2.25        5.12      3.32 o 
  -9  -4   3        1.18        2.78      1.71 o 
  -8  -4   3       44.46       40.87      4.58 o 
  -7  -4   3       16.43       18.26      2.66 o 
  -6  -4   3       36.98       34.27      2.90 o 
  -5  -4   3       63.29       68.24      4.22 o 
  -4  -4   3      233.62      245.20     20.80 o 
  -3  -4   3      729.95      774.00     16.71 o 
  -2  -4   3     1332.04     1372.30     33.96 o 
  -1  -4   3     1344.95     1251.79     31.36 o 
   0  -4   3     1013.40      960.35     24.32 o 
   1  -4   3       56.82       52.63      4.22 o 
   2  -4   3      523.76      536.85     22.46 o 
   3  -4   3      116.89      122.93      4.28 o 
   4  -4   3       59.59       59.85      2.74 o 
   5  -4   3        5.38        4.16      1.06 o 
   6  -4   3        0.28        0.46      1.04 o 
   7  -4   3        9.04        9.37      1.73 o 
   8  -4   3        5.14        3.60      1.58 o 
   9  -4   3        0.26       -2.13      2.13 o 
  10  -4   3        0.31        0.60      2.78 o 
 -11  -3   3        2.28        7.38      5.30 o 
 -10  -3   3        3.44        8.93      2.91 o 
  -9  -3   3       12.42       10.41      2.53 o 
  -8  -3   3      110.73      109.10      7.76 o 
  -7  -3   3       11.30       10.91      2.09 o 
  -6  -3   3       40.72       46.59      5.38 o 
  -5  -3   3      183.61      177.28      8.23 o 
  -4  -3   3       97.90       87.62      8.48 o 
  -3  -3   3      613.25      531.30     24.74 o 
  -2  -3   3       57.11       59.04      1.58 o 
  -1  -3   3      415.01      396.07     11.39 o 
   0  -3   3      348.18      365.35      9.00 o 
   1  -3   3       91.56       84.21      2.39 o 
   2  -3   3      171.98      182.65     13.73 o 
   3  -3   3      206.91      226.25      6.59 o 
   4  -3   3       99.89       97.13      3.59 o 
   5  -3   3       76.06       81.80      6.00 o 
   6  -3   3       35.28       33.24      2.52 o 
   7  -3   3        7.03        9.50      1.66 o 
   8  -3   3        5.36        8.98      1.86 o 
   9  -3   3        6.25        8.73      3.06 o 
  10  -3   3        0.16        1.13      3.01 o 
 -11  -2   3        0.11        0.19      3.39 o 
 -10  -2   3        3.64       12.04      3.32 o 
  -9  -2   3        4.56        6.24      4.06 o 
  -8  -2   3        6.75        5.82      2.68 o 
  -7  -2   3       32.45       34.29      3.62 o 
  -6  -2   3      118.26      111.02      3.29 o 
  -5  -2   3       76.79       86.12      4.50 o 
  -4  -2   3       48.01       44.31      2.68 o 
  -3  -2   3      374.72      324.59     11.68 o 
  -2  -2   3     2066.92     1909.99     37.86 o 
  -1  -2   3     1600.92     1418.64     53.02 o 
   0  -2   3     3840.36     3770.23     78.27 o 
   1  -2   3     3322.03     3381.10     71.23 o 
   2  -2   3      154.66      150.04      4.20 o 
   3  -2   3      412.08      432.27     10.85 o 
   4  -2   3       86.58       95.92      3.52 o 
   5  -2   3       57.00       58.94      2.79 o 
   6  -2   3        4.32        3.87      1.80 o 
   7  -2   3        3.98        5.24      1.49 o 
   8  -2   3        0.59        6.20      2.77 o 
   9  -2   3        3.38        5.09      2.76 o 
  10  -2   3        1.04       -0.33      2.97 o 
 -11  -1   3        1.16       -0.81      2.49 o 
 -10  -1   3        0.57        2.40      2.14 o 
  -9  -1   3       21.04       17.29      3.71 o 
  -8  -1   3       36.88       29.40      4.89 o 
  -7  -1   3      198.28      175.47     15.66 o 
  -6  -1   3       77.79       75.27      2.79 o 
  -5  -1   3        9.44       10.38      0.78 o 
  -4  -1   3      292.82      296.70      9.02 o 
  -3  -1   3      271.52      300.92     12.28 o 
  -2  -1   3      579.50      539.94     10.57 o 
  -1  -1   3     1527.30     1441.25     28.31 o 
   0  -1   3     4277.88     4026.68     62.45 o 
   1  -1   3     1236.02      992.60     48.93 o 
   2  -1   3      358.11      317.86     20.02 o 
   3  -1   3      143.58      161.73      4.06 o 
   4  -1   3      425.58      455.88     13.05 o 
   5  -1   3      116.81      117.34      4.52 o 
   6  -1   3       35.23       37.55      2.52 o 
   7  -1   3       32.22       29.78      2.57 o 
   8  -1   3       21.16       24.49      2.49 o 
   9  -1   3        7.88        6.59      2.15 o 
  10  -1   3        1.53        0.80      2.13 o 
  11  -1   3        0.35        3.32      3.64 o 
 -11   0   3        1.06        1.73      2.17 o 
 -10   0   3        0.70        0.66      1.98 o 
  -9   0   3        1.42       -0.04      1.47 o 
  -8   0   3       39.33       31.79      5.58 o 
  -7   0   3       62.67       61.26      3.39 o 
  -6   0   3       16.89       17.13      1.56 o 
  -5   0   3       19.84       21.37      1.37 o 
  -4   0   3      341.74      380.00     10.34 o 
  -3   0   3      370.51      340.94     12.14 o 
  -2   0   3      258.19      241.38      7.23 o 
  -1   0   3      434.73      415.92      8.48 o 
   0   0   3    10572.77    10258.03    288.64 o 
   1   0   3     7240.13     7174.49    212.30 o 
   2   0   3     1079.81      999.07     61.51 o 
   3   0   3      147.79      150.09      3.68 o 
   4   0   3      381.03      381.27     12.00 o 
   5   0   3       52.66       54.59      2.55 o 
   6   0   3       47.75       48.02      2.95 o 
   7   0   3      116.89      106.44      5.14 o 
   8   0   3        9.76       12.68      1.84 o 
   9   0   3       11.14       10.69      1.87 o 
  10   0   3        1.37        2.35      1.94 o 
  11   0   3        0.03       -3.00      3.67 o 
 -11   1   3        0.76        2.62      2.71 o 
 -10   1   3        1.75        5.12      2.30 o 
  -9   1   3        3.17        4.15      5.31 o 
  -8   1   3       83.22       81.46      6.49 o 
  -7   1   3       56.70       58.63      3.62 o 
  -6   1   3       63.86       67.18      3.53 o 
  -5   1   3        8.51        7.87      1.04 o 
  -4   1   3      176.48      171.72      6.73 o 
  -3   1   3      221.09      204.85     20.24 o 
  -2   1   3      688.26      687.43     18.24 o 
  -1   1   3     1866.06     1821.79     38.49 o 
   0   1   3     1638.27     1584.65     48.14 o 
   1   1   3     1348.72     1266.90     23.90 o 
   2   1   3     1736.64     1763.92     36.21 o 
   3   1   3      142.47      154.15      3.80 o 
   4   1   3      267.21      254.75     16.43 o 
   5   1   3      295.99      310.92     11.58 o 
   6   1   3       79.15       81.37      3.61 o 
   7   1   3       74.98       76.89      6.26 o 
   8   1   3        0.10        1.67      1.08 o 
   9   1   3       10.60       11.25      1.66 o 
  10   1   3        2.43        5.67      2.55 o 
  11   1   3        1.14        0.66      2.13 o 
 -10   2   3        3.59        0.70      2.69 o 
  -9   2   3        1.03        8.02      4.61 o 
  -8   2   3        9.73       11.97      1.71 o 
  -7   2   3       27.02       26.16      3.09 o 
  -6   2   3       14.01       12.88      1.67 o 
  -5   2   3        1.22        1.34      0.88 o 
  -4   2   3        9.02       10.00      1.01 o 
  -3   2   3        4.31        3.75      0.79 o 
  -2   2   3       28.83       28.77      1.09 o 
  -1   2   3     2372.42     2404.09     74.23 o 
   0   2   3     3446.92     3376.97     69.32 o 
   1   2   3     9542.34     9558.49    226.85 o 
   2   2   3     2711.96     2736.92     63.74 o 
   3   2   3      429.89      420.39     10.02 o 
   4   2   3      158.75      156.16      4.73 o 
   5   2   3       11.91       14.14      1.17 o 
   6   2   3       20.21       14.60      1.32 o 
   7   2   3       22.45       20.88      1.90 o 
   8   2   3      139.15      144.91     11.78 o 
   9   2   3        4.93        7.59      1.59 o 
  10   2   3        7.27        8.06      7.04 o 
  11   2   3        0.87        2.08      3.10 o 
 -10   3   3        0.11        1.50      1.95 o 
  -9   3   3        0.02        1.38      1.75 o 
  -8   3   3        9.73       11.60      2.02 o 
  -7   3   3        2.70        8.22      2.15 o 
  -6   3   3       63.47       64.83      4.90 o 
  -5   3   3       15.11       12.64      1.70 o 
  -4   3   3       76.64       70.33      2.92 o 
  -3   3   3      297.40      276.88      7.76 o 
  -2   3   3      739.02      796.07     19.07 o 
  -1   3   3      242.66      249.74     13.74 o 
   0   3   3       74.02       63.06      2.84 o 
   1   3   3     6888.66     6950.82    169.54 o 
   2   3   3      427.93      413.67     20.36 o 
   3   3   3       13.14       14.68      0.99 o 
   4   3   3      158.04      187.05      7.40 o 
   5   3   3       49.35       52.02      3.19 o 
   6   3   3       90.73       90.93      6.68 o 
   7   3   3       26.70       24.65      1.93 o 
   8   3   3        5.04        4.79      1.91 o 
   9   3   3       44.90       44.00      3.36 o 
  10   3   3        2.29        1.64      1.85 o 
  11   3   3        1.06       -1.22      2.75 o 
 -10   4   3        0.04        2.74      3.62 o 
  -9   4   3        0.09        2.17      2.61 o 
  -8   4   3        6.13        6.11      1.73 o 
  -7   4   3       12.16       11.34      1.90 o 
  -6   4   3       15.12       14.23      1.93 o 
  -5   4   3        9.07        7.62      1.14 o 
  -4   4   3      128.32      125.80      4.72 o 
  -3   4   3       31.39       24.77      1.28 o 
  -2   4   3      268.61      268.27      6.18 o 
  -1   4   3      116.00      114.28      5.98 o 
   0   4   3      156.84      145.74      6.25 o 
   1   4   3     1453.84     1492.70     71.69 o 
   2   4   3       62.24       63.68      2.69 o 
   3   4   3      495.35      476.15     12.61 o 
   4   4   3      166.48      155.22      5.58 o 
   5   4   3      215.39      227.11      7.44 o 
   6   4   3       85.30       80.81      3.59 o 
   7   4   3       20.91       18.07      1.83 o 
   8   4   3        6.92       10.63      3.17 o 
   9   4   3       16.15       17.33      2.00 o 
  10   4   3        0.45        0.78      1.58 o 
  11   4   3        0.07       -1.11      1.78 o 
  -9   5   3        0.62        6.59      3.67 o 
  -8   5   3        2.84        0.68      1.15 o 
  -7   5   3       12.25       11.53      1.81 o 
  -6   5   3       24.27       21.74      2.05 o 
  -5   5   3       34.91       29.39      2.02 o 
  -4   5   3       33.01       30.29      1.81 o 
  -3   5   3       41.43       47.10      3.18 o 
  -2   5   3      177.37      170.59     10.74 o 
  -1   5   3      749.92      729.56     27.88 o 
   0   5   3      641.50      726.16     27.25 o 
   1   5   3       26.74       26.18      0.99 o 
   2   5   3       18.31       21.50      2.20 o 
   3   5   3      366.58      409.60     13.58 o 
   4   5   3      611.65      652.70     34.27 o 
   5   5   3       80.47       80.75      3.34 o 
   6   5   3       59.17       60.23      2.91 o 
   7   5   3       21.23       21.95      1.69 o 
   8   5   3       24.06       23.06      2.80 o 
   9   5   3        5.71        6.21      1.82 o 
  10   5   3        1.34        0.22      1.41 o 
  11   5   3        0.11       -0.74      1.90 o 
  -9   6   3        4.06        6.67      4.95 o 
  -8   6   3        3.86        3.70      2.02 o 
  -7   6   3        0.80       -1.91      1.91 o 
  -6   6   3        3.49        3.88      2.55 o 
  -5   6   3       16.06       11.55      1.78 o 
  -4   6   3      120.68      103.60      8.96 o 
  -3   6   3      142.30      145.48      8.39 o 
  -2   6   3       50.81       43.48      3.17 o 
  -1   6   3      119.63      149.49      7.22 o 
   0   6   3       45.43       43.48      2.84 o 
   1   6   3      254.76      244.95      6.44 o 
   2   6   3      254.42      251.38     10.96 o 
   3   6   3      256.54      271.19      8.50 o 
   4   6   3      266.35      261.82      9.11 o 
   5   6   3      112.20      104.87      4.25 o 
   6   6   3       10.52       11.56      1.60 o 
   7   6   3       11.36       14.38      1.66 o 
   8   6   3       18.59       13.36      2.62 o 
   9   6   3       15.14       12.31      2.42 o 
  10   6   3        2.60        5.29      2.02 o 
  11   6   3        3.46        1.74      1.93 o 
  -8   7   3       16.69       19.12      5.02 o 
  -7   7   3        1.26        1.50      1.99 o 
  -6   7   3        8.58        7.77      3.15 o 
  -5   7   3       13.21       13.42      2.52 o 
  -4   7   3       39.06       36.00      3.55 o 
  -3   7   3      128.38      131.06      8.74 o 
  -2   7   3       26.30       28.40      3.36 o 
  -1   7   3       28.52       25.21      2.82 o 
   0   7   3      139.26      146.25      7.32 o 
   1   7   3       38.72       33.92      1.23 o 
   2   7   3       30.14       28.10      2.14 o 
   3   7   3       33.00       29.72      1.72 o 
   4   7   3        6.43        5.39      1.18 o 
   5   7   3      110.02      116.14      5.09 o 
   6   7   3       10.65        9.52      1.34 o 
   7   7   3       62.24       52.65      4.92 o 
   8   7   3       42.24       37.22      3.37 o 
   9   7   3       22.14       20.15      3.85 o 
  10   7   3       11.19       10.92      2.81 o 
  11   7   3        5.12        8.08      3.82 o 
  -8   8   3        2.43        9.67      3.31 o 
  -7   8   3        1.40        4.64      2.39 o 
  -6   8   3        9.57       11.65      4.27 o 
  -5   8   3       11.74       10.26      2.39 o 
  -4   8   3       45.38       43.64      4.82 o 
  -3   8   3        4.95        4.87      3.37 o 
  -2   8   3        4.72        5.89      2.49 o 
  -1   8   3       51.73       49.66      6.48 o 
   0   8   3       27.07       31.35      3.31 o 
   1   8   3      105.74      109.34      3.04 o 
   2   8   3      134.71      120.87      6.69 o 
   3   8   3       15.71       17.47      1.33 o 
   4   8   3      137.47      139.96      5.53 o 
   5   8   3       69.36       71.67      3.75 o 
   6   8   3       23.79       23.14      2.42 o 
   7   8   3       38.92       40.98      3.19 o 
   8   8   3       26.12       24.36      2.47 o 
   9   8   3        8.19        5.59      2.18 o 
  10   8   3        5.92        7.05      3.62 o 
  11   8   3        2.47        0.70      1.97 o 
  -7   9   3        2.25        3.37      3.12 o 
  -6   9   3        4.44        3.38      2.42 o 
  -5   9   3       20.02       20.45      5.62 o 
  -4   9   3       71.82       69.24      8.95 o 
  -3   9   3        0.16        2.15      1.94 o 
  -2   9   3       37.94       45.55      5.91 o 
  -1   9   3        1.37        1.81      1.51 o 
   0   9   3       18.57       16.07      2.62 o 
   1   9   3       57.69       57.50      4.22 o 
   2   9   3       24.87       17.68      1.93 o 
   3   9   3      158.47      168.16      6.46 o 
   4   9   3       30.11       30.09      2.14 o 
   5   9   3       61.27       69.01      3.61 o 
   6   9   3       45.60       41.81      2.77 o 
   7   9   3      177.11      158.62      7.74 o 
   8   9   3       15.88       23.81      3.77 o 
   9   9   3       22.69       15.75      3.14 o 
  10   9   3        2.00        3.06      1.92 o 
  11   9   3        0.06       -2.13      2.15 o 
  -7  10   3        1.52        5.70      3.05 o 
  -6  10   3        1.14        5.12      3.70 o 
  -5  10   3       12.88       12.99      3.21 o 
  -4  10   3        8.85       10.36      2.81 o 
  -3  10   3       25.68       25.22      3.96 o 
  -2  10   3       84.70       79.63      6.76 o 
  -1  10   3       26.94       25.49      3.61 o 
   0  10   3       24.78       17.06      3.29 o 
   1  10   3       48.02       44.76      8.67 o 
   2  10   3       16.65       13.73      2.43 o 
   3  10   3      173.93      166.13      9.86 o 
   4  10   3      282.41      278.21     11.45 o 
   5  10   3       52.22       47.09      3.13 o 
   6  10   3       18.09       22.07      2.35 o 
   7  10   3       18.40       16.19      2.07 o 
   8  10   3        2.47        6.84      2.33 o 
   9  10   3        2.57        3.05      2.12 o 
  10  10   3        5.38        3.50      2.49 o 
  11  10   3        0.48       -0.02      1.78 o 
  -6  11   3        6.72        4.59      5.06 o 
  -5  11   3       17.42       29.38      7.46 o 
  -4  11   3        4.99        5.75      3.20 o 
  -3  11   3       36.88       33.87      4.49 o 
  -2  11   3       22.23       12.13      5.79 o 
  -1  11   3        2.61       10.16      3.16 o 
   0  11   3      196.14      197.53     13.98 o 
   1  11   3       16.28       15.26      2.63 o 
   2  11   3      192.91      204.45     13.17 o 
   3  11   3       15.24       13.03      1.46 o 
   4  11   3       35.79       35.58      2.69 o 
   5  11   3       74.57       72.28      4.42 o 
   6  11   3       44.60       38.52      3.15 o 
   7  11   3        1.45        1.95      1.31 o 
   8  11   3        2.06        1.34      1.79 o 
   9  11   3        2.58        1.55      2.23 o 
  10  11   3        0.92       -0.61      2.16 o 
  -5  12   3        0.03       -1.99      2.58 o 
  -4  12   3       12.48        5.84      2.85 o 
  -3  12   3        2.03        8.43      3.84 o 
  -2  12   3       24.64       22.07      3.87 o 
  -1  12   3       19.73       16.70      3.38 o 
   0  12   3       80.04       74.10      7.24 o 
   1  12   3        0.70       -0.88      2.67 o 
   2  12   3       91.96       82.51      6.63 o 
   3  12   3       72.77       63.11      5.86 o 
   4  12   3        5.67        6.02      1.40 o 
   5  12   3       13.96       13.81      1.84 o 
   6  12   3        6.06        7.53      1.54 o 
   7  12   3        6.29        5.77      1.97 o 
   8  12   3        3.68        2.78      1.98 o 
   9  12   3        0.56        2.97      2.66 o 
  10  12   3        2.20        1.40      2.32 o 
  -4  13   3       19.08       18.50      4.72 o 
  -3  13   3        0.68        0.03      3.63 o 
  -2  13   3       12.60       18.99      4.37 o 
  -1  13   3       19.45       17.10      3.94 o 
   0  13   3       40.42       37.22      4.91 o 
   1  13   3       23.13       19.01      3.41 o 
   2  13   3        5.32        6.57      2.32 o 
   3  13   3        0.64       -0.26      1.38 o 
   4  13   3        0.29        2.70      1.85 o 
   5  13   3       11.30       15.22      3.04 o 
   6  13   3        9.11       14.05      4.73 o 
   7  13   3        0.13       -0.23      1.20 o 
   8  13   3        0.38        5.45      2.60 o 
   9  13   3        1.03        1.71      3.13 o 
  10  13   3        1.15        2.75      3.96 o 
  -3  14   3        4.05        4.68      3.20 o 
  -2  14   3       10.01       13.44      3.50 o 
  -1  14   3        6.56       11.33      4.07 o 
   0  14   3       10.00       19.39      7.68 o 
   1  14   3        5.34        7.49      3.12 o 
   2  14   3       18.48       13.49      3.20 o 
   3  14   3        4.57        6.68      6.47 o 
   4  14   3        5.61        3.06      3.31 o 
   5  14   3       16.98       14.66      2.96 o 
   6  14   3        7.13       10.07      2.64 o 
   7  14   3        1.60        2.22      3.23 o 
   8  14   3        8.59       19.79      6.91 o 
   9  14   3        2.86        3.24      3.50 o 
  -2  15   3        2.15       -1.25      2.71 o 
  -1  15   3        3.04       -2.53      3.04 o 
   0  15   3        1.61        3.95      4.04 o 
   1  15   3        4.17        9.83      5.77 o 
   2  15   3        0.00       -3.17      3.17 o 
   3  15   3        3.10        6.25      2.57 o 
   4  15   3        2.41       -1.97      1.97 o 
   5  15   3        1.27       -0.04      1.64 o 
   6  15   3        4.99        5.49      3.75 o 
   7  15   3       10.10       12.60      5.21 o 
   8  15   3        5.83        8.95      4.66 o 
   0  16   3        0.42        5.92      4.59 o 
   1  16   3        2.26        2.99      2.58 o 
   2  16   3       10.37       12.82      5.57 o 
   3  16   3        2.42       -2.16      2.17 o 
   4  16   3        4.45        6.73      5.19 o 
   5  16   3        5.60        2.10      2.28 o 
   6  16   3        2.69        3.69      3.39 o 
   7  16   3        0.30        0.46      2.77 o 
  -6 -16   4        0.41        5.03      5.17 o 
  -5 -16   4        1.20        5.95      4.21 o 
  -4 -16   4        1.03        3.62      3.84 o 
  -3 -16   4        1.58       -1.32      2.07 o 
  -2 -16   4        3.23        3.45      2.59 o 
  -1 -16   4        0.34        0.68      3.43 o 
  -7 -15   4        0.94       -2.63      2.63 o 
  -6 -15   4        1.68        0.73      2.21 o 
  -5 -15   4        0.29        1.28      3.61 o 
  -4 -15   4        1.20        3.59      2.38 o 
  -3 -15   4        3.04        2.28      3.10 o 
  -2 -15   4       11.06       13.90      3.39 o 
  -1 -15   4        9.73       10.54      3.37 o 
   0 -15   4        1.19        4.93      3.15 o 
   1 -15   4        2.65        3.82      3.10 o 
  -8 -14   4        2.87        7.28      7.46 o 
  -7 -14   4        1.36        3.25      2.93 o 
  -6 -14   4        2.09        2.83      4.27 o 
  -5 -14   4        2.63        5.63      2.65 o 
  -4 -14   4        3.22        2.59      1.57 o 
  -3 -14   4        0.64        2.32      1.82 o 
  -2 -14   4        0.84        2.41      4.93 o 
  -1 -14   4       12.68       10.00      3.05 o 
   0 -14   4        5.97        9.69      3.97 o 
   1 -14   4        3.91        7.28      2.77 o 
   2 -14   4        1.39        8.06      5.55 o 
  -9 -13   4        0.34        3.09      3.71 o 
  -8 -13   4        0.15        0.93      2.17 o 
  -7 -13   4        2.95        8.21      2.92 o 
  -6 -13   4        1.76       -2.02      2.09 o 
  -5 -13   4       10.31        8.90      2.64 o 
  -4 -13   4        1.61        1.50      1.59 o 
  -3 -13   4        2.54        4.54      1.74 o 
  -2 -13   4       50.41       59.93      5.01 o 
  -1 -13   4       15.83       18.47      2.36 o 
   0 -13   4       20.79       16.91      5.98 o 
   1 -13   4        9.84       18.27      3.54 o 
   2 -13   4        3.95        6.78      2.87 o 
   3 -13   4        7.90        9.68      4.74 o 
   4 -13   4        0.09        6.58      4.22 o 
 -10 -12   4        0.23       -2.61      2.61 o 
  -9 -12   4        0.54        1.89      2.02 o 
  -8 -12   4        0.72       -0.35      2.10 o 
  -7 -12   4        3.40        5.79      2.71 o 
  -6 -12   4        2.59        2.27      2.03 o 
  -5 -12   4        9.27        8.45      1.73 o 
  -4 -12   4       32.04       37.28      3.81 o 
  -3 -12   4       19.20       22.51      3.42 o 
  -2 -12   4        6.57       10.04      1.82 o 
  -1 -12   4        9.85        9.12      1.82 o 
   0 -12   4       12.26       13.59      2.18 o 
   1 -12   4        1.33       -2.14      2.14 o 
   2 -12   4        1.16       -0.81      2.98 o 
   3 -12   4        3.45        1.19      3.47 o 
   4 -12   4        3.11       -0.76      2.65 o 
   5 -12   4        3.88       11.53      4.91 o 
 -10 -11   4        1.50       -2.20      2.20 o 
  -9 -11   4        5.23       10.88      3.87 o 
  -8 -11   4       11.10       18.30      4.05 o 
  -7 -11   4       16.07        9.84      3.07 o 
  -6 -11   4        8.50       13.82      5.36 o 
  -5 -11   4       17.58       13.94      1.92 o 
  -4 -11   4       69.07       69.20      4.39 o 
  -3 -11   4       12.49       13.45      2.02 o 
  -2 -11   4        4.90        7.90      1.79 o 
  -1 -11   4        5.74        6.18      1.35 o 
   0 -11   4       39.04       36.74      3.27 o 
   1 -11   4        2.16        5.03      2.52 o 
   2 -11   4        3.43        3.71      1.48 o 
   3 -11   4        4.02        7.17      4.66 o 
   4 -11   4        3.02        6.42      2.68 o 
   5 -11   4        9.63       13.35      5.73 o 
 -11 -10   4        1.37        1.79      2.35 o 
 -10 -10   4        0.38        3.78      2.57 o 
  -9 -10   4       10.63       10.95      2.84 o 
  -8 -10   4        1.60        5.27      4.59 o 
  -7 -10   4        8.08        9.08      2.74 o 
  -6 -10   4       67.30       76.27      6.53 o 
  -5 -10   4       52.69       53.51      4.10 o 
  -4 -10   4        9.14       10.19      2.06 o 
  -3 -10   4       12.75       16.33      2.07 o 
  -2 -10   4        1.92        3.96      1.48 o 
  -1 -10   4        5.56        4.55      1.40 o 
   0 -10   4       62.84       58.87      3.82 o 
   1 -10   4        8.27        9.07      1.74 o 
   2 -10   4        7.99        8.39      1.77 o 
   3 -10   4        4.68        4.90      1.65 o 
   4 -10   4        7.22        7.92      2.79 o 
   5 -10   4       12.51       16.00      6.04 o 
   6 -10   4        2.42        4.51      3.73 o 
 -11  -9   4        0.57        4.83      2.85 o 
 -10  -9   4        0.34        0.27      2.39 o 
  -9  -9   4        0.32        5.17      2.44 o 
  -8  -9   4       11.59       12.04      2.70 o 
  -7  -9   4        3.25        3.91      2.03 o 
  -6  -9   4       15.36       19.15      3.30 o 
  -5  -9   4       81.38       85.53      3.78 o 
  -4  -9   4       41.30       42.87      2.82 o 
  -3  -9   4      139.68      155.46      7.23 o 
  -2  -9   4       43.43       48.20      3.10 o 
  -1  -9   4       14.50       15.58      3.30 o 
   0  -9   4        4.15        0.95      2.53 o 
   1  -9   4       59.38       72.00      4.47 o 
   2  -9   4       11.33       12.83      2.43 o 
   3  -9   4       11.07       12.28      2.49 o 
   4  -9   4        1.89        3.09      1.39 o 
   5  -9   4       40.05       34.00      3.09 o 
   6  -9   4       15.46       18.67      6.45 o 
   7  -9   4        0.13       -3.36      3.75 o 
 -11  -8   4        1.94        4.18      3.08 o 
 -10  -8   4        5.98        6.73      2.63 o 
  -9  -8   4        3.47        2.83      2.24 o 
  -8  -8   4        6.43       -0.35      2.94 o 
  -7  -8   4       31.35       35.20      3.70 o 
  -6  -8   4       95.32       98.15     10.18 o 
  -5  -8   4       78.55       81.10      6.04 o 
  -4  -8   4      263.49      259.22      9.48 o 
  -3  -8   4      139.50      129.26      5.69 o 
  -2  -8   4       24.42       28.04      2.13 o 
  -1  -8   4       35.64       35.09      3.27 o 
   0  -8   4       56.57       51.29      3.03 o 
   1  -8   4       78.65       83.53      4.77 o 
   2  -8   4        1.79        1.09      1.71 o 
   3  -8   4       51.91       49.84      3.52 o 
   4  -8   4       18.59       24.04      2.50 o 
   5  -8   4       16.49       18.38      2.46 o 
   6  -8   4        6.15        9.09      2.65 o 
   7  -8   4        0.50        0.54      1.94 o 
   8  -8   4        0.70        0.12      2.65 o 
 -11  -7   4        1.75       -0.48      1.84 o 
 -10  -7   4        0.05        1.65      2.09 o 
  -9  -7   4        3.44        4.39      4.68 o 
  -8  -7   4        7.79       13.26      3.19 o 
  -7  -7   4       66.26       65.98      5.93 o 
  -6  -7   4       36.15       33.75      3.42 o 
  -5  -7   4       15.44       11.51      2.74 o 
  -4  -7   4       63.54       71.59      3.08 o 
  -3  -7   4      329.83      339.88     11.47 o 
  -2  -7   4       26.30       29.98      1.95 o 
  -1  -7   4       57.45       56.41      2.79 o 
   0  -7   4       41.75       45.54      3.16 o 
   1  -7   4       65.45       73.55      3.63 o 
   2  -7   4      161.89      161.42      6.88 o 
   3  -7   4       14.30       14.67      1.84 o 
   4  -7   4      193.87      207.91      9.69 o 
   5  -7   4      111.77      109.80      5.98 o 
   6  -7   4        1.63        0.92      1.30 o 
   7  -7   4        1.11        2.81      2.09 o 
   8  -7   4        1.91       -0.44      2.68 o 
 -11  -6   4        1.80        2.05      2.39 o 
 -10  -6   4        2.25        1.50      1.97 o 
  -9  -6   4        2.86        5.89      3.51 o 
  -8  -6   4       15.13       12.88      3.13 o 
  -7  -6   4      108.59      114.22      8.01 o 
  -6  -6   4       32.69       31.82      3.25 o 
  -5  -6   4       63.21       56.69      3.88 o 
  -4  -6   4       50.84       47.17      2.48 o 
  -3  -6   4       80.57       78.02      2.97 o 
  -2  -6   4       85.47       85.31      3.31 o 
  -1  -6   4      151.92      154.21      7.04 o 
   0  -6   4       19.82       16.57      2.73 o 
   1  -6   4      113.25      118.23      4.64 o 
   2  -6   4       36.15       42.66      2.84 o 
   3  -6   4       16.88       15.59      1.61 o 
   4  -6   4        0.21        2.89      1.87 o 
   5  -6   4        8.30        8.40      1.64 o 
   6  -6   4       24.76       22.22      2.50 o 
   7  -6   4        0.29        2.90      2.66 o 
   8  -6   4        1.69        0.27      1.61 o 
   9  -6   4        0.37       -4.22      4.24 o 
 -11  -5   4        5.18        4.38      2.29 o 
 -10  -5   4        4.80        4.32      2.12 o 
  -9  -5   4        2.57        1.98      2.16 o 
  -8  -5   4        1.22        1.84      3.13 o 
  -7  -5   4       68.79       75.17      5.89 o 
  -6  -5   4        0.74        5.43      1.68 o 
  -5  -5   4       76.31       70.85      4.36 o 
  -4  -5   4      172.03      145.37     11.64 o 
  -3  -5   4       31.99       31.28      1.97 o 
  -2  -5   4       58.52       53.39      2.86 o 
  -1  -5   4      466.20      485.84     13.94 o 
   0  -5   4      421.68      414.92     11.92 o 
   1  -5   4      114.47      118.56      4.48 o 
   2  -5   4       32.38       39.37      2.16 o 
   3  -5   4       89.31       90.50      3.80 o 
   4  -5   4        1.16        4.35      1.15 o 
   5  -5   4       13.25       13.03      1.76 o 
   6  -5   4       17.72       17.09      2.02 o 
   7  -5   4        9.08        7.31      1.74 o 
   8  -5   4        1.00       -0.31      2.25 o 
   9  -5   4        5.32        8.29      4.49 o 
 -11  -4   4        3.70        1.22      2.20 o 
 -10  -4   4        0.43       -1.57      1.80 o 
  -9  -4   4        6.53        8.88      2.59 o 
  -8  -4   4        0.78        6.38      2.40 o 
  -7  -4   4       31.57       36.95      3.65 o 
  -6  -4   4       35.94       35.54      3.06 o 
  -5  -4   4        4.94        8.23      1.54 o 
  -4  -4   4      136.16      127.87      5.86 o 
  -3  -4   4      696.49      709.86     16.99 o 
  -2  -4   4      552.46      513.76     16.87 o 
  -1  -4   4       54.93       52.07      1.90 o 
   0  -4   4      959.36      979.16     25.95 o 
   1  -4   4     1022.18     1073.91     28.90 o 
   2  -4   4       70.01       70.56      2.61 o 
   3  -4   4       30.47       28.84      2.30 o 
   4  -4   4       89.37       94.96      3.98 o 
   5  -4   4       28.64       27.17      3.45 o 
   6  -4   4       20.70       18.86      2.11 o 
   7  -4   4        4.50        8.80      1.58 o 
   8  -4   4        3.70        2.84      2.13 o 
   9  -4   4        4.41        3.53      2.33 o 
 -11  -3   4        4.37        5.56      3.57 o 
 -10  -3   4        0.93        1.49      2.66 o 
  -9  -3   4        8.01        7.66      3.78 o 
  -8  -3   4       34.93       35.30      4.88 o 
  -7  -3   4      109.37      102.04      6.94 o 
  -6  -3   4       10.69       13.73      1.96 o 
  -5  -3   4      234.73      217.33      9.94 o 
  -4  -3   4      415.26      440.52     22.34 o 
  -3  -3   4      460.33      484.69     10.61 o 
  -2  -3   4      451.52      395.16     22.78 o 
  -1  -3   4      135.44      139.96      3.72 o 
   0  -3   4       69.42       72.56      2.13 o 
   1  -3   4      799.43      796.75     18.49 o 
   2  -3   4      144.47      146.82      6.98 o 
   3  -3   4       37.28       37.63      1.55 o 
   4  -3   4       56.28       52.01      4.03 o 
   5  -3   4      137.26      132.90      5.18 o 
   6  -3   4       13.42       16.29      1.77 o 
   7  -3   4        1.30        5.94      2.17 o 
   8  -3   4        3.10        4.93      2.49 o 
   9  -3   4        2.10        0.90      2.61 o 
  10  -3   4        5.21        7.73      3.48 o 
 -11  -2   4        0.98        2.59      2.39 o 
 -10  -2   4        2.36        3.60      2.41 o 
  -9  -2   4       20.92       23.22      3.49 o 
  -8  -2   4        4.37        3.70      1.79 o 
  -7  -2   4      132.73      138.71      8.73 o 
  -6  -2   4      119.17      119.03      6.77 o 
  -5  -2   4      188.81      195.64     12.88 o 
  -4  -2   4      252.03      268.67     15.82 o 
  -3  -2   4     1315.28     1270.28     28.34 o 
  -2  -2   4      814.99      879.46     20.23 o 
  -1  -2   4     1172.82     1074.79     41.47 o 
   0  -2   4     2406.74     2341.92     51.60 o 
   1  -2   4     1075.40     1116.67     20.92 o 
   2  -2   4       22.64       25.41      1.96 o 
   3  -2   4       81.01       76.17      2.12 o 
   4  -2   4       76.19       73.75      4.16 o 
   5  -2   4       74.03       66.65      3.00 o 
   6  -2   4       24.68       23.72      1.98 o 
   7  -2   4       16.94       19.54      2.20 o 
   8  -2   4       11.26       11.46      2.04 o 
   9  -2   4        9.36       10.66      2.96 o 
  10  -2   4        2.48        1.41      3.07 o 
 -11  -1   4        1.12       -2.35      2.62 o 
 -10  -1   4        3.08        0.32      1.78 o 
  -9  -1   4        8.29       11.41      2.92 o 
  -8  -1   4       34.77       34.97      4.29 o 
  -7  -1   4       22.94       25.95      3.64 o 
  -6  -1   4       13.77       16.50      2.29 o 
  -5  -1   4      202.34      224.03     15.11 o 
  -4  -1   4       19.37       19.01      2.26 o 
  -3  -1   4     1173.14     1168.04     28.10 o 
  -2  -1   4      317.36      365.68      8.45 o 
  -1  -1   4     1342.82     1353.22     30.19 o 
   0  -1   4     1589.01     1575.10     35.64 o 
   1  -1   4      353.04      384.09     26.11 o 
   2  -1   4      103.51       93.33      4.53 o 
   3  -1   4      295.73      281.01      6.28 o 
   4  -1   4      154.81      163.82      4.97 o 
   5  -1   4       21.59       26.77      1.58 o 
   6  -1   4       41.87       41.04      2.41 o 
   7  -1   4       36.90       32.57      3.75 o 
   8  -1   4       11.47       14.98      1.89 o 
   9  -1   4        1.61        5.40      2.74 o 
  10  -1   4        1.12        1.26      1.79 o 
 -11   0   4        1.17       -1.67      2.55 o 
 -10   0   4        1.50        0.12      1.62 o 
  -9   0   4        1.99        5.12      2.16 o 
  -8   0   4       51.56       51.44      5.16 o 
  -7   0   4      104.23      111.61      5.42 o 
  -6   0   4       66.27       67.38      3.40 o 
  -5   0   4      317.16      342.30     18.93 o 
  -4   0   4        3.60        3.81      0.67 o 
  -3   0   4       97.10       96.15      3.47 o 
  -2   0   4      111.25      116.70      4.17 o 
  -1   0   4       11.61        8.99      1.52 o 
   0   0   4     1988.06     1993.04     43.17 o 
   1   0   4     1015.60      920.71     32.37 o 
   2   0   4       80.58       84.29      3.35 o 
   3   0   4       54.71       49.74      4.35 o 
   4   0   4      148.67      129.61      3.80 o 
   5   0   4       66.49       63.15      2.59 o 
   6   0   4       76.57       75.85      3.55 o 
   7   0   4       63.05       64.98      3.85 o 
   8   0   4       51.28       54.99      3.63 o 
   9   0   4        1.27        2.43      1.74 o 
  10   0   4        7.32       10.80      2.77 o 
  11   0   4        2.73        3.06      4.79 o 
 -11   1   4        1.91       89.70     59.52 o 
 -10   1   4        1.70        2.87      2.14 o 
  -9   1   4        5.73        4.17      2.03 o 
  -8   1   4      129.14      124.61     12.01 o 
  -7   1   4       54.98       60.13      3.72 o 
  -6   1   4       39.63       35.77      2.33 o 
  -5   1   4      102.98      101.47      4.64 o 
  -4   1   4       24.35       29.86      3.77 o 
  -3   1   4      119.32      122.60      3.78 o 
  -2   1   4      296.10      307.46      7.60 o 
  -1   1   4      417.83      407.85      9.54 o 
   0   1   4      616.61      613.38     14.08 o 
   1   1   4      626.26      623.92     14.10 o 
   2   1   4      767.87      802.00     16.29 o 
   3   1   4      130.57      117.72      2.95 o 
   4   1   4       45.04       48.88      2.83 o 
   5   1   4       56.52       64.18      2.68 o 
   6   1   4       71.28       75.17      3.39 o 
   7   1   4       23.04       22.34      2.61 o 
   8   1   4       31.21       34.40      3.46 o 
   9   1   4       11.08        9.77      1.96 o 
  10   1   4        0.38       -1.23      1.69 o 
  11   1   4        1.57        2.84      3.55 o 
 -10   2   4        8.60        9.68      3.49 o 
  -9   2   4        8.33        5.70      4.33 o 
  -8   2   4        0.78       -1.99      2.05 o 
  -7   2   4       25.76       26.02      2.44 o 
  -6   2   4       38.03       38.51      2.60 o 
  -5   2   4       90.09       87.19      3.67 o 
  -4   2   4      140.13      145.27     10.03 o 
  -3   2   4      514.64      576.51     18.35 o 
  -2   2   4      292.02      290.67      7.43 o 
  -1   2   4      144.81      165.73      9.45 o 
   0   2   4     1410.22     1466.07     32.45 o 
   1   2   4     2556.62     2703.44     77.19 o 
   2   2   4     1401.60     1437.27     41.91 o 
   3   2   4       75.95       86.07      2.60 o 
   4   2   4      156.95      156.10      4.79 o 
   5   2   4       31.98       35.51      1.86 o 
   6   2   4       12.00       12.10      1.49 o 
   7   2   4       16.43       13.43      1.48 o 
   8   2   4      146.96      137.02     10.12 o 
   9   2   4       25.62       22.73      2.55 o 
  10   2   4        1.73        0.30      2.63 o 
  11   2   4        0.06        5.58      4.08 o 
 -10   3   4        4.15        3.47      3.87 o 
  -9   3   4        2.27        0.08      1.59 o 
  -8   3   4        4.04        5.78      2.48 o 
  -7   3   4        3.83        4.43      1.33 o 
  -6   3   4       44.19       44.38      2.81 o 
  -5   3   4        9.30       10.21      1.23 o 
  -4   3   4      105.92       94.90      3.89 o 
  -3   3   4      545.88      585.49     26.64 o 
  -2   3   4       23.73       24.50      1.16 o 
  -1   3   4      153.64      156.27      3.79 o 
   0   3   4     1098.57      969.85     49.72 o 
   1   3   4      332.50      352.71      8.44 o 
   2   3   4     2237.78     2217.09     59.17 o 
   3   3   4      479.30      502.59     13.59 o 
   4   3   4      323.40      333.24      9.87 o 
   5   3   4       83.87       82.87      3.32 o 
   6   3   4       83.23       86.08      3.81 o 
   7   3   4       15.57       18.02      3.86 o 
   8   3   4       53.60       52.85      3.41 o 
   9   3   4       10.43       12.89      1.92 o 
  10   3   4        4.18        3.83      2.02 o 
  11   3   4        2.24        5.28      4.01 o 
 -10   4   4        0.91       -0.67      3.90 o 
  -9   4   4        2.46       -0.24      2.75 o 
  -8   4   4        0.92        1.51      1.27 o 
  -7   4   4        3.48        3.01      1.67 o 
  -6   4   4        9.88        9.65      1.46 o 
  -5   4   4       60.05       56.79      3.72 o 
  -4   4   4      131.90      132.29      5.17 o 
  -3   4   4      134.27      138.81      4.47 o 
  -2   4   4      285.15      291.56     13.12 o 
  -1   4   4      276.54      289.78      6.37 o 
   0   4   4      609.55      679.53     14.89 o 
   1   4   4      198.19      188.47      4.91 o 
   2   4   4      296.08      318.25      8.26 o 
   3   4   4      631.65      663.81     18.61 o 
   4   4   4      128.00      120.64      4.22 o 
   5   4   4       38.80       46.04      3.06 o 
   6   4   4       24.54       26.43      2.70 o 
   7   4   4       13.45       14.25      1.67 o 
   8   4   4       19.69       19.71      2.20 o 
   9   4   4        5.34        7.59      1.44 o 
  10   4   4        5.81        7.05      2.40 o 
  11   4   4        0.37        3.10      2.39 o 
  -8   5   4        0.44        1.28      1.75 o 
  -7   5   4        1.38       -0.28      1.36 o 
  -6   5   4       20.77       15.56      1.93 o 
  -5   5   4      190.92      176.88      8.57 o 
  -4   5   4       78.92       73.68      3.12 o 
  -3   5   4      221.97      206.58      6.02 o 
  -2   5   4       46.88       48.50      1.51 o 
  -1   5   4      696.74      721.70     28.69 o 
   0   5   4      362.70      372.15     14.82 o 
   1   5   4     1095.21     1258.79     32.34 o 
   2   5   4       31.83       28.62      1.64 o 
   3   5   4     1007.80     1077.77     32.24 o 
   4   5   4      379.18      419.88     13.25 o 
   5   5   4        5.31        8.97      2.54 o 
   6   5   4        9.13       10.13      1.63 o 
   7   5   4       35.34       32.10      2.48 o 
   8   5   4       10.26        8.48      1.53 o 
   9   5   4        1.03       -1.22      1.50 o 
  10   5   4        1.14        2.82      2.92 o 
  11   5   4        0.78       -2.43      2.87 o 
  -9   6   4        2.48       18.30      5.61 o 
  -8   6   4        2.70        4.07      2.47 o 
  -7   6   4        2.29        4.14      2.20 o 
  -6   6   4       11.38       13.84      2.36 o 
  -5   6   4       15.63       12.56      1.44 o 
  -4   6   4      365.88      334.49     15.74 o 
  -3   6   4      161.32      139.50      5.18 o 
  -2   6   4       25.99       27.35      2.72 o 
  -1   6   4      129.40      117.46      8.10 o 
   0   6   4      146.69      145.36      7.19 o 
   1   6   4      635.05      705.94     37.32 o 
   2   6   4      210.28      230.26     12.76 o 
   3   6   4      247.52      243.45      8.86 o 
   4   6   4        1.22        3.01      1.75 o 
   5   6   4       61.11       59.31      3.08 o 
   6   6   4        6.67        6.98      1.34 o 
   7   6   4       12.99       14.52      1.87 o 
   8   6   4        7.53        8.22      1.48 o 
   9   6   4       20.64       19.93      2.32 o 
  10   6   4       14.02       16.42      2.90 o 
  11   6   4        3.46        4.28      3.35 o 
  -8   7   4        6.94        4.38      3.01 o 
  -7   7   4        0.17        1.30      1.85 o 
  -6   7   4       37.66       31.70      4.12 o 
  -5   7   4       12.60       13.23      2.46 o 
  -4   7   4       42.03       42.32      4.25 o 
  -3   7   4       52.91       44.74      4.00 o 
  -2   7   4      213.84      229.29     17.99 o 
  -1   7   4       16.98       15.65      2.18 o 
   0   7   4      106.97      109.36      6.15 o 
   1   7   4       26.49       25.80      1.15 o 
   2   7   4       60.01       58.29      3.49 o 
   3   7   4       36.76       29.43      3.80 o 
   4   7   4       35.17       34.70      2.39 o 
   5   7   4       39.23       45.26      2.68 o 
   6   7   4       59.95       56.88      3.28 o 
   7   7   4       38.89       42.02      2.99 o 
   8   7   4       53.57       53.00      3.43 o 
   9   7   4       15.86       16.10      2.93 o 
  10   7   4        7.58        9.41      2.40 o 
  11   7   4       13.10       12.25      3.45 o 
  -8   8   4        1.96        1.71      2.22 o 
  -7   8   4        7.97        8.65      3.30 o 
  -6   8   4        1.91        4.57      2.58 o 
  -5   8   4       31.00       26.39      3.50 o 
  -4   8   4        4.44        7.41      3.02 o 
  -3   8   4       55.04       56.36      5.81 o 
  -2   8   4      147.59      138.05      8.57 o 
  -1   8   4       37.89       42.17      4.36 o 
   0   8   4       35.24       36.89      3.51 o 
   1   8   4       32.41       34.02      3.34 o 
   2   8   4       30.16       31.54      1.53 o 
   3   8   4       34.97       32.50      2.03 o 
   4   8   4      172.04      166.40      6.67 o 
   5   8   4       12.79       12.82      1.57 o 
   6   8   4       20.73       23.29      2.43 o 
   7   8   4      120.25      124.44      6.62 o 
   8   8   4       24.67       27.43      2.70 o 
   9   8   4       42.31       39.84      5.06 o 
  10   8   4        8.94       11.39      2.86 o 
  11   8   4        1.33        1.97      2.46 o 
  -7   9   4        2.09        3.13      2.58 o 
  -6   9   4        2.08        5.58      2.90 o 
  -5   9   4       15.10       17.75      3.07 o 
  -4   9   4        7.08        9.30      3.30 o 
  -3   9   4       22.48       20.82      3.64 o 
  -2   9   4       23.11       26.11      3.45 o 
  -1   9   4      105.79      119.86      8.93 o 
   0   9   4        8.88       17.39      5.59 o 
   1   9   4       38.39       39.92      8.43 o 
   2   9   4       82.62       82.62      4.07 o 
   3   9   4      123.50      111.22      4.71 o 
   4   9   4      251.84      242.60     10.23 o 
   5   9   4       63.01       59.65      3.49 o 
   6   9   4       84.02       81.14      7.37 o 
   7   9   4       87.03       89.91      5.58 o 
   8   9   4        6.70        7.99      1.50 o 
   9   9   4       14.58       14.78      3.08 o 
  10   9   4        8.64        4.27      3.01 o 
  11   9   4        5.34        4.77      2.69 o 
  -6  10   4        1.62        4.89      3.33 o 
  -5  10   4        6.01        7.63      2.76 o 
  -4  10   4        0.60        8.82      5.06 o 
  -3  10   4       10.46        8.91      2.60 o 
  -2  10   4       43.79       44.74      5.26 o 
  -1  10   4       37.27       34.82      3.97 o 
   0  10   4      111.75      105.12      8.05 o 
   1  10   4       65.92       61.28      5.55 o 
   2  10   4       44.34       41.35      3.94 o 
   3  10   4        8.65       11.22      1.42 o 
   4  10   4      389.82      391.65     16.12 o 
   5  10   4       14.80       13.48      3.05 o 
   6  10   4      103.70       98.02      5.46 o 
   7  10   4        3.58        5.69      1.52 o 
   8  10   4        3.83       -0.11      1.18 o 
   9  10   4       11.36       11.85      2.96 o 
  10  10   4        1.32       -2.00      2.00 o 
  11  10   4        2.16        0.07      1.74 o 
  -6  11   4        3.12        8.53      4.92 o 
  -5  11   4        1.68        6.76      3.07 o 
  -4  11   4        3.72        5.45      4.79 o 
  -3  11   4       28.22       34.15      5.00 o 
  -2  11   4       47.70       53.41      5.85 o 
  -1  11   4       17.11       11.98      3.15 o 
   0  11   4       89.37      100.77      7.93 o 
   1  11   4       55.48       56.14      5.49 o 
   2  11   4      213.31      178.87     23.64 o 
   3  11   4      149.55      152.32     10.94 o 
   4  11   4        0.95        0.39      1.28 o 
   5  11   4       18.55       20.67      2.28 o 
   6  11   4       48.46       50.49      3.84 o 
   7  11   4        7.88        6.51      2.20 o 
   8  11   4        3.04        2.57      1.96 o 
   9  11   4        3.91        1.14      2.33 o 
  10  11   4        3.23        1.45      2.06 o 
  -5  12   4        4.23        6.16      3.16 o 
  -4  12   4        9.11       10.14      3.24 o 
  -3  12   4        8.47        7.28      2.74 o 
  -2  12   4       10.60       13.93      3.41 o 
  -1  12   4       37.77       48.38      5.99 o 
   0  12   4       21.26       29.09      4.43 o 
   1  12   4        1.32        4.52      3.52 o 
   2  12   4       17.82       20.81      3.57 o 
   3  12   4        4.28        8.46      5.99 o 
   4  12   4       30.79       39.40      4.37 o 
   5  12   4        7.06        5.82      1.58 o 
   6  12   4        1.83        4.42      1.47 o 
   7  12   4        4.37        0.41      1.11 o 
   8  12   4        2.73       -0.35      2.39 o 
   9  12   4        0.98       -3.75      3.75 o 
  10  12   4        0.18        0.49      2.32 o 
  -4  13   4        1.23       -0.28      2.95 o 
  -3  13   4        1.34        1.10      2.18 o 
  -2  13   4       18.25       21.48      6.62 o 
  -1  13   4       18.64       24.69      4.32 o 
   0  13   4        2.13        3.35      2.51 o 
   1  13   4       32.10       26.52      3.93 o 
   2  13   4       15.77       15.58      3.12 o 
   3  13   4        0.55       -2.24      2.24 o 
   4  13   4       26.46       20.89      7.12 o 
   5  13   4       20.65       14.71      2.92 o 
   6  13   4        2.59        1.95      2.14 o 
   7  13   4        3.23        5.18      2.95 o 
   8  13   4        0.51       -2.39      2.39 o 
   9  13   4        5.99        5.05      3.09 o 
  -3  14   4        0.16        1.43      2.47 o 
  -2  14   4        4.24        3.10      4.67 o 
  -1  14   4        4.95       12.82      4.05 o 
   0  14   4        6.79        4.05      2.46 o 
   1  14   4       16.30       11.21      3.05 o 
   2  14   4        4.62        8.07      3.25 o 
   3  14   4       25.76       27.34      3.89 o 
   4  14   4       16.82       18.93      3.90 o 
   5  14   4        1.03        7.97      2.55 o 
   6  14   4        2.39        1.19      4.47 o 
   7  14   4       10.78        2.46      3.98 o 
   8  14   4        0.27        2.77      3.49 o 
   9  14   4        0.73       -2.97      3.58 o 
  -1  15   4        1.17       -2.45      2.45 o 
   0  15   4        0.19       -0.31      1.96 o 
   1  15   4        0.04        1.71      2.93 o 
   2  15   4        8.72       12.37      3.85 o 
   3  15   4       32.51       31.09      4.81 o 
   4  15   4       20.77       22.91      3.75 o 
   5  15   4        0.80        7.68      2.78 o 
   6  15   4        4.84        3.80      2.49 o 
   7  15   4        7.61        1.19      3.07 o 
   8  15   4        0.16       -5.18      5.18 o 
   1  16   4        0.93        0.92      2.54 o 
   2  16   4        5.32        9.86     10.40 o 
   3  16   4        6.11       10.47      3.67 o 
   4  16   4        1.80        4.02      4.21 o 
   5  16   4        1.35        3.42      2.40 o 
   6  16   4        0.48        0.43      2.89 o 
  -5 -16   5        1.86        5.26      4.33 o 
  -4 -16   5        0.85       -0.81      3.17 o 
  -3 -16   5        6.81        8.90      5.69 o 
  -2 -16   5        4.02        9.99      4.46 o 
  -7 -15   5        1.02        1.04      2.57 o 
  -6 -15   5        0.17       -0.04      2.09 o 
  -5 -15   5        3.56        1.94      4.32 o 
  -4 -15   5        4.45        4.04      3.61 o 
  -3 -15   5        6.44        3.08      2.52 o 
  -2 -15   5       13.57       15.31      3.88 o 
  -1 -15   5        1.16       -0.19      2.97 o 
   0 -15   5        1.95       14.65      5.20 o 
  -8 -14   5        0.79        3.53      2.76 o 
  -7 -14   5        0.07       -1.28      2.26 o 
  -6 -14   5        3.52        1.07      2.42 o 
  -5 -14   5        3.43        2.70      3.95 o 
  -4 -14   5        2.64        3.39      3.02 o 
  -3 -14   5        7.29       11.83      2.51 o 
  -2 -14   5        4.31        3.16      2.00 o 
  -1 -14   5        5.98        3.15      2.24 o 
   0 -14   5        3.62        3.06      7.54 o 
   1 -14   5        0.65        0.44      1.81 o 
   2 -14   5        6.05        9.01      4.63 o 
  -9 -13   5        0.06       -1.75      2.62 o 
  -8 -13   5        0.11        1.34      2.31 o 
  -7 -13   5        2.75        2.36      2.23 o 
  -6 -13   5        5.09        3.47      2.84 o 
  -5 -13   5        5.56        3.52      2.45 o 
  -4 -13   5        0.55        1.45      3.37 o 
  -3 -13   5       16.08       22.10      3.15 o 
  -2 -13   5        5.20        4.85      1.69 o 
  -1 -13   5        5.25        7.73      1.93 o 
   0 -13   5        0.41       -1.48      2.84 o 
   1 -13   5        6.59       10.46      3.04 o 
   2 -13   5        2.50        1.92      2.15 o 
   3 -13   5        3.74        1.61      3.38 o 
  -9 -12   5        0.48        1.91      2.68 o 
  -8 -12   5        0.67       -1.42      1.90 o 
  -7 -12   5        2.01       -2.04      2.38 o 
  -6 -12   5        6.34        5.01      2.38 o 
  -5 -12   5        9.99       11.35      2.88 o 
  -4 -12   5        0.53       -1.45      1.79 o 
  -3 -12   5       18.81       20.99      2.58 o 
  -2 -12   5       53.71       57.29      4.82 o 
  -1 -12   5       10.99       12.27      1.91 o 
   0 -12   5        2.23        3.55      1.49 o 
   1 -12   5        0.16       -1.28      1.28 o 
   2 -12   5        2.03        4.39      2.31 o 
   3 -12   5        1.27       -2.19      3.03 o 
   4 -12   5        1.64        4.69      3.61 o 
 -10 -11   5        0.64        2.20      2.46 o 
  -9 -11   5        1.20        4.26      2.55 o 
  -8 -11   5        0.02        5.22      4.95 o 
  -7 -11   5       20.25       22.78      4.86 o 
  -6 -11   5       35.58       35.61      4.79 o 
  -5 -11   5       14.13       14.27      2.92 o 
  -4 -11   5       27.91       30.03      2.92 o 
  -3 -11   5        0.82        1.55      1.56 o 
  -2 -11   5       39.24       40.33      3.34 o 
  -1 -11   5        3.89        4.28      1.46 o 
   0 -11   5       12.48       12.31      1.91 o 
   1 -11   5        8.72        9.49      2.02 o 
   2 -11   5        5.36        5.35      2.21 o 
   3 -11   5       12.97       16.80      3.61 o 
   4 -11   5        8.74       18.96      5.44 o 
   5 -11   5        7.59        4.47      3.79 o 
 -10 -10   5        0.08        0.97      2.52 o 
  -9 -10   5        0.12        3.26      5.99 o 
  -8 -10   5        7.13        8.41      2.94 o 
  -7 -10   5       15.59       20.23      3.43 o 
  -6 -10   5        1.96        7.79      4.77 o 
  -5 -10   5       19.68       21.83      3.36 o 
  -4 -10   5       45.19       42.93      3.23 o 
  -3 -10   5       58.49       56.42      4.01 o 
  -2 -10   5        0.32        0.50      1.48 o 
  -1 -10   5       30.29       32.06      2.72 o 
   0 -10   5       35.25       36.30      3.23 o 
   1 -10   5       21.39       21.47      2.29 o 
   2 -10   5        6.61        7.92      1.70 o 
   3 -10   5        3.12        5.58      2.09 o 
   4 -10   5       16.32       14.47      3.01 o 
   5 -10   5        7.25       10.63      4.42 o 
   6 -10   5        4.53        4.77      3.91 o 
 -11  -9   5        0.44       -2.54      2.54 o 
 -10  -9   5        0.26        2.66      2.23 o 
  -9  -9   5        3.03        4.80      2.23 o 
  -8  -9   5        3.73        5.95      2.18 o 
  -7  -9   5        1.86        5.63      2.27 o 
  -6  -9   5        5.66       10.25      2.49 o 
  -5  -9   5       18.03       23.76      3.81 o 
  -4  -9   5       85.16       84.25      4.32 o 
  -3  -9   5       40.25       39.34      3.00 o 
  -2  -9   5       52.80       49.67      3.26 o 
  -1  -9   5       35.06       35.82      2.92 o 
   0  -9   5       21.23       24.02      2.05 o 
   1  -9   5       29.68       34.12      2.82 o 
   2  -9   5        2.21        2.80      1.78 o 
   3  -9   5        0.91        2.28      1.19 o 
   4  -9   5       12.58       11.91      2.16 o 
   5  -9   5       15.95       17.53      3.35 o 
   6  -9   5        8.89        5.05      2.69 o 
   7  -9   5        2.06        5.60      4.07 o 
 -11  -8   5        0.50        1.36      2.07 o 
 -10  -8   5        0.49        2.24      2.26 o 
  -9  -8   5        3.09        6.86      4.90 o 
  -8  -8   5       21.52       22.62      3.50 o 
  -7  -8   5       11.21       19.29      3.04 o 
  -6  -8   5       59.02       52.65      5.09 o 
  -5  -8   5        0.19        2.00      1.77 o 
  -4  -8   5       73.34       82.31      3.82 o 
  -3  -8   5      100.57      102.44      4.92 o 
  -2  -8   5       13.72       14.89      1.72 o 
  -1  -8   5       25.92       26.15      2.16 o 
   0  -8   5       18.87       15.20      1.60 o 
   1  -8   5       91.22       91.49      4.61 o 
   2  -8   5       10.20       16.08      2.05 o 
   3  -8   5        8.28        9.35      1.82 o 
   4  -8   5       46.91       40.75      3.29 o 
   5  -8   5       16.11       16.80      3.11 o 
   6  -8   5       10.51       11.87      2.82 o 
   7  -8   5        7.80        3.58      3.46 o 
 -11  -7   5        1.32        4.15      2.79 o 
 -10  -7   5        0.27       -1.16      2.63 o 
  -9  -7   5        3.41        1.17      2.23 o 
  -8  -7   5        3.60        3.88      1.91 o 
  -7  -7   5       21.14       20.70      3.11 o 
  -6  -7   5       40.19       35.59      5.35 o 
  -5  -7   5       15.19       16.86      2.84 o 
  -4  -7   5      407.12      389.26     26.52 o 
  -3  -7   5      104.38      109.48      7.27 o 
  -2  -7   5       16.05       17.28      1.56 o 
  -1  -7   5       17.55       14.64      1.38 o 
   0  -7   5       41.27       43.45      2.41 o 
   1  -7   5      313.34      328.19     12.15 o 
   2  -7   5       17.73       19.53      2.16 o 
   3  -7   5       55.34       49.57      3.29 o 
   4  -7   5       63.10       66.74      4.43 o 
   5  -7   5       27.76       27.51      3.31 o 
   6  -7   5       19.12       17.00      3.30 o 
   7  -7   5        3.60        8.72      3.55 o 
   8  -7   5        0.88        1.36      2.94 o 
 -11  -6   5        1.60       10.75      7.10 o 
 -10  -6   5        1.69       -0.36      1.67 o 
  -9  -6   5        3.29       12.00      2.82 o 
  -8  -6   5       11.42       15.38      2.88 o 
  -7  -6   5       72.96       71.25      6.24 o 
  -6  -6   5        0.92       -1.54      1.54 o 
  -5  -6   5       10.53       10.12      1.76 o 
  -4  -6   5      163.82      151.11      6.62 o 
  -3  -6   5       77.34       79.32      4.29 o 
  -2  -6   5        8.00        7.53      0.93 o 
  -1  -6   5       49.79       55.75      3.09 o 
   0  -6   5        5.79        8.22      1.21 o 
   1  -6   5       14.58       12.81      1.53 o 
   2  -6   5        1.43        3.66      1.10 o 
   3  -6   5       36.04       39.28      2.43 o 
   4  -6   5        7.87        6.09      1.97 o 
   5  -6   5       28.95       27.57      3.11 o 
   6  -6   5        2.80        2.38      1.61 o 
   7  -6   5        3.62        7.87      2.94 o 
   8  -6   5        5.17        2.03      2.88 o 
 -11  -5   5        1.28        6.16      2.53 o 
 -10  -5   5        0.96        3.24      2.91 o 
  -9  -5   5        2.00        2.20      1.80 o 
  -8  -5   5       32.70       39.24      5.14 o 
  -7  -5   5       44.99       41.82      4.24 o 
  -6  -5   5       23.93       23.92      2.94 o 
  -5  -5   5        8.92       10.73      1.72 o 
  -4  -5   5       91.15       76.12      4.08 o 
  -3  -5   5      387.54      389.55     11.57 o 
  -2  -5   5      216.57      204.48      6.37 o 
  -1  -5   5       13.97       14.59      1.21 o 
   0  -5   5      310.89      332.81     10.04 o 
   1  -5   5      183.24      190.46      5.96 o 
   2  -5   5      123.90      131.37      4.81 o 
   3  -5   5       20.24       22.00      3.79 o 
   4  -5   5      211.11      197.17      7.84 o 
   5  -5   5      200.45      201.05      8.86 o 
   6  -5   5       12.35        8.46      2.04 o 
   7  -5   5       10.94       11.06      2.79 o 
   8  -5   5        6.87        3.84      6.57 o 
   9  -5   5        2.73        3.30      2.65 o 
 -11  -4   5        9.89        8.71      2.92 o 
 -10  -4   5        7.95       10.02      2.71 o 
  -9  -4   5       14.38       13.71      2.83 o 
  -8  -4   5        6.47        7.69      2.11 o 
  -7  -4   5       34.81       37.43      4.05 o 
  -6  -4   5        0.78       -0.24      1.51 o 
  -5  -4   5        3.75        6.23      1.66 o 
  -4  -4   5       47.49       46.30      1.49 o 
  -3  -4   5      691.02      616.95     25.17 o 
  -2  -4   5      688.71      685.13     18.73 o 
  -1  -4   5      195.43      219.62      8.10 o 
   0  -4   5     1238.09     1211.64     33.28 o 
   1  -4   5      469.40      454.45     12.38 o 
   2  -4   5       13.98       13.85      0.94 o 
   3  -4   5      342.25      335.51     10.28 o 
   4  -4   5       63.56       61.41      2.78 o 
   5  -4   5       49.63       49.01      2.62 o 
   6  -4   5       56.36       51.95      5.22 o 
   7  -4   5        9.76       10.80     10.68 o 
   8  -4   5        3.17        1.88      2.58 o 
   9  -4   5        1.34        4.25      2.35 o 
 -11  -3   5        4.89        7.30      4.24 o 
 -10  -3   5        2.33        4.78      2.39 o 
  -9  -3   5        6.57        5.40      2.45 o 
  -8  -3   5        4.72        1.43      2.23 o 
  -7  -3   5       65.80       67.52      5.79 o 
  -6  -3   5       38.85       31.21      2.99 o 
  -5  -3   5        1.43        6.95      2.77 o 
  -4  -3   5       26.75       24.69      1.53 o 
  -3  -3   5      275.95      290.62      7.78 o 
  -2  -3   5       26.98       28.34      1.71 o 
  -1  -3   5      603.85      487.52     26.37 o 
   0  -3   5       17.87       18.21      0.95 o 
   1  -3   5     1071.42     1033.12     23.89 o 
   2  -3   5       18.66       18.73      0.86 o 
   3  -3   5      171.16      173.43      4.97 o 
   4  -3   5       19.78       18.68      1.14 o 
   5  -3   5       74.65       65.82      9.34 o 
   6  -3   5        2.81        3.40      0.95 o 
   7  -3   5        2.18        6.36      2.52 o 
   8  -3   5       12.73       21.58      3.54 o 
   9  -3   5        0.10        0.27      1.65 o 
  10  -3   5        2.15        4.59      4.16 o 
 -11  -2   5        0.10        0.36      2.14 o 
 -10  -2   5        6.18       10.82      3.11 o 
  -9  -2   5        4.59        3.84      2.31 o 
  -8  -2   5        1.38        5.54      2.66 o 
  -7  -2   5        2.67        0.25      2.67 o 
  -6  -2   5       10.63       11.66      3.58 o 
  -5  -2   5       45.69       37.47      3.66 o 
  -4  -2   5      132.83      126.07      6.74 o 
  -3  -2   5      127.83      124.98      4.78 o 
  -2  -2   5      764.76      796.47     20.59 o 
  -1  -2   5      120.26      109.88      3.13 o 
   0  -2   5      836.36      812.00     33.90 o 
   1  -2   5      384.62      374.52      7.99 o 
   2  -2   5      162.47      180.89      7.63 o 
   3  -2   5      185.78      192.83     10.87 o 
   4  -2   5       27.39       24.63      1.40 o 
   5  -2   5        8.91        6.97      2.33 o 
   6  -2   5       27.75       25.78      1.87 o 
   7  -2   5        1.68        2.08      0.97 o 
   8  -2   5        6.60        3.61      4.84 o 
   9  -2   5        6.77        3.84      3.28 o 
  10  -2   5        1.61        2.13      2.82 o 
 -11  -1   5        2.69        2.45      3.02 o 
 -10  -1   5        1.17       -0.43      2.30 o 
  -9  -1   5        1.57        1.96      1.85 o 
  -8  -1   5       30.15       36.32      4.88 o 
  -7  -1   5      301.13      328.06     20.32 o 
  -6  -1   5        0.30        6.49      1.75 o 
  -5  -1   5        5.47        6.02      0.85 o 
  -4  -1   5      522.08      541.08     14.56 o 
  -3  -1   5       21.82       19.26      1.43 o 
  -2  -1   5      259.61      273.39      7.27 o 
  -1  -1   5      221.93      227.34      6.65 o 
   0  -1   5     1901.09     1824.00     41.11 o 
   1  -1   5      158.17      154.81      9.99 o 
   2  -1   5      242.72      223.63     28.84 o 
   3  -1   5       67.78       67.90      3.43 o 
   4  -1   5       97.41       86.58      3.23 o 
   5  -1   5       41.10       46.54      2.06 o 
   6  -1   5       13.15       11.59      1.24 o 
   7  -1   5        4.35        8.22      1.56 o 
   8  -1   5        6.42        0.87      3.20 o 
   9  -1   5       18.52       22.52      3.70 o 
  10  -1   5        1.06       -1.96      2.26 o 
 -11   0   5        3.72        0.45      5.55 o 
 -10   0   5        1.65        3.33      2.54 o 
  -9   0   5       11.77       20.39      3.34 o 
  -8   0   5       12.35       16.21      3.28 o 
  -7   0   5       49.43       51.68      3.71 o 
  -6   0   5      285.61      278.44     21.63 o 
  -5   0   5       79.33       69.33      3.06 o 
  -4   0   5      167.43      177.65      7.83 o 
  -3   0   5     1057.40     1180.19     33.52 o 
  -2   0   5      219.18      225.41      6.16 o 
  -1   0   5       78.69       84.78      2.55 o 
   0   0   5       18.99       19.16      0.98 o 
   1   0   5      344.81      324.64      9.51 o 
   2   0   5      785.27      769.16     26.50 o 
   3   0   5       41.43       40.47      2.42 o 
   4   0   5        4.02        4.65      0.62 o 
   5   0   5      142.07      132.61      4.42 o 
   6   0   5       27.39       22.40      1.68 o 
   7   0   5       35.84       37.05      2.67 o 
   8   0   5        5.77        5.24      1.87 o 
   9   0   5       15.95       15.90      3.14 o 
  10   0   5        4.38        3.30      2.01 o 
  11   0   5        0.85        7.75      4.83 o 
 -10   1   5        1.86        3.70      2.62 o 
  -9   1   5        7.25        7.76      5.14 o 
  -8   1   5       24.68       29.22      3.90 o 
  -7   1   5        6.04       11.43      3.01 o 
  -6   1   5       56.59       49.56      4.35 o 
  -5   1   5       37.47       37.57      2.02 o 
  -4   1   5      366.90      368.52     12.22 o 
  -3   1   5       90.55       85.11      3.00 o 
  -2   1   5      505.10      553.39     22.62 o 
  -1   1   5      381.21      360.41      9.28 o 
   0   1   5      150.94      159.97      4.29 o 
   1   1   5      550.63      592.90     32.93 o 
   2   1   5       85.51       98.31      4.58 o 
   3   1   5      150.02      175.83      4.98 o 
   4   1   5      313.25      314.04      8.25 o 
   5   1   5       57.77       57.67      2.25 o 
   6   1   5        5.89        4.98      0.99 o 
   7   1   5      117.08      109.93      7.60 o 
   8   1   5        7.36        8.61      1.50 o 
   9   1   5        0.63        1.31      1.79 o 
  10   1   5        2.47        8.15      2.65 o 
  11   1   5        1.21        8.04      5.95 o 
 -10   2   5        5.98        4.07      7.79 o 
  -9   2   5        0.71        0.62      1.62 o 
  -8   2   5        2.92        1.66      1.55 o 
  -7   2   5        7.47        5.76      1.43 o 
  -6   2   5      103.50       96.69      7.93 o 
  -5   2   5       12.24        8.58      1.25 o 
  -4   2   5       48.80       60.06      2.77 o 
  -3   2   5       37.77       37.37      1.81 o 
  -2   2   5       17.48       17.88      1.23 o 
  -1   2   5       40.94       41.40      1.73 o 
   0   2   5        3.39        2.89      0.78 o 
   1   2   5     1178.29     1237.27     43.25 o 
   2   2   5      716.44      723.20     17.63 o 
   3   2   5      864.22      952.57     24.64 o 
   4   2   5      129.41      130.02      4.79 o 
   5   2   5       41.54       36.34      1.86 o 
   6   2   5       93.78       96.44      4.88 o 
   7   2   5      111.29      104.44      6.83 o 
   8   2   5       78.51       72.10      6.30 o 
   9   2   5       79.40       81.17      9.20 o 
  10   2   5        1.51        0.52      1.67 o 
  11   2   5        5.89        7.00      4.28 o 
 -10   3   5        0.84        2.26      3.82 o 
  -9   3   5        4.35        8.30      7.42 o 
  -8   3   5       10.12        9.69      2.05 o 
  -7   3   5       16.56       14.15      1.79 o 
  -6   3   5        3.37        3.61      1.72 o 
  -5   3   5       43.56       44.04      2.65 o 
  -4   3   5        3.25        3.18      1.36 o 
  -3   3   5      114.38      103.06      3.78 o 
  -2   3   5      109.15      124.80      4.04 o 
  -1   3   5      542.06      550.23     14.38 o 
   0   3   5      466.01      469.75     11.92 o 
   1   3   5     1478.31     1519.80     40.48 o 
   2   3   5      449.98      464.34     12.85 o 
   3   3   5      599.38      688.14     19.24 o 
   4   3   5      295.43      309.71      9.52 o 
   5   3   5      281.90      291.91      9.95 o 
   6   3   5       36.73       41.36      2.39 o 
   7   3   5       14.53       18.28      1.89 o 
   8   3   5        4.79        4.17      2.59 o 
   9   3   5        2.13        2.09      1.13 o 
  10   3   5        0.45        1.29      1.80 o 
  11   3   5        3.55        7.11      4.34 o 
  -9   4   5        2.95        1.96      3.38 o 
  -8   4   5        2.90        3.81      1.62 o 
  -7   4   5        0.52        0.06      1.36 o 
  -6   4   5       20.09       15.00      1.67 o 
  -5   4   5       24.35       26.44      2.14 o 
  -4   4   5       17.27       17.29      1.38 o 
  -3   4   5      143.86      149.23      5.04 o 
  -2   4   5       40.32       42.16      1.78 o 
  -1   4   5      424.72      474.64     11.97 o 
   0   4   5      924.39      969.73     57.08 o 
   1   4   5      473.22      501.44     15.94 o 
   2   4   5      238.00      249.83      7.37 o 
   3   4   5     1528.87     1589.74     47.67 o 
   4   4   5      418.69      457.47     14.68 o 
   5   4   5       65.83       72.64      3.47 o 
   6   4   5       31.39       30.62      3.27 o 
   7   4   5       23.49       23.38      2.06 o 
   8   4   5       86.45       87.59      5.77 o 
   9   4   5        1.78        5.10      2.74 o 
  10   4   5        0.77        0.31      3.17 o 
  11   4   5        0.67        1.25      3.17 o 
  -9   5   5        4.45       -2.72      2.72 o 
  -8   5   5        0.65        4.68      2.38 o 
  -7   5   5        5.47        5.43      1.38 o 
  -6   5   5        7.54        8.39      1.42 o 
  -5   5   5        9.61        6.78      2.37 o 
  -4   5   5      133.50      125.44      4.87 o 
  -3   5   5       29.76       30.51      3.10 o 
  -2   5   5      134.63      120.74      3.41 o 
  -1   5   5      325.52      314.32     16.74 o 
   0   5   5      771.17      852.70     21.29 o 
   1   5   5      245.11      258.82     10.94 o 
   2   5   5      135.37      122.52      4.11 o 
   3   5   5      336.78      322.32     10.22 o 
   4   5   5      162.90      170.77      6.18 o 
   5   5   5      116.23      120.33      5.22 o 
   6   5   5       13.81       14.91      1.50 o 
   7   5   5       21.26       22.47      2.73 o 
   8   5   5       12.87       13.63      2.01 o 
   9   5   5        2.76        5.17      1.45 o 
  10   5   5        1.27        0.92      1.70 o 
  11   5   5        2.21        3.53      3.65 o 
  -9   6   5        2.09        4.43      4.95 o 
  -8   6   5        4.08        0.63      1.99 o 
  -7   6   5        0.73       -1.15      1.92 o 
  -6   6   5       12.11        8.80      2.04 o 
  -5   6   5       58.30       52.10      5.01 o 
  -4   6   5      338.82      336.97     18.21 o 
  -3   6   5      159.48      160.64      9.41 o 
  -2   6   5       14.90       13.38      3.00 o 
  -1   6   5      149.66      150.16      7.54 o 
   0   6   5       95.30       87.94      7.11 o 
   1   6   5      135.71      146.01     10.74 o 
   2   6   5       36.27       43.12      2.19 o 
   3   6   5      417.78      427.30     14.50 o 
   4   6   5        5.26        6.65      1.02 o 
   5   6   5       90.02       88.82      4.18 o 
   6   6   5       85.68       81.73      4.81 o 
   7   6   5       90.21       99.13      5.71 o 
   8   6   5      123.99      122.91      6.59 o 
   9   6   5        0.49        1.96      1.27 o 
  10   6   5        9.65        6.69      2.91 o 
  11   6   5       12.96       14.16      5.00 o 
  -8   7   5        0.97        0.43      1.83 o 
  -7   7   5        4.66        4.07      3.47 o 
  -6   7   5        6.10        4.38      2.06 o 
  -5   7   5       39.45       34.80      4.52 o 
  -4   7   5        9.71       12.86      2.82 o 
  -3   7   5      121.67      120.55      7.89 o 
  -2   7   5      109.38      107.54      9.69 o 
  -1   7   5       47.10       46.36      4.11 o 
   0   7   5      136.64      140.86      7.93 o 
   1   7   5       14.49       12.12      0.78 o 
   2   7   5       82.64       78.20      9.04 o 
   3   7   5      154.45      180.72      7.33 o 
   4   7   5      442.50      472.21     24.48 o 
   5   7   5       65.60       66.02      3.94 o 
   6   7   5      133.34      140.21      7.88 o 
   7   7   5       19.78       21.27      2.40 o 
   8   7   5       34.11       31.83      3.67 o 
   9   7   5        7.08       10.08      3.16 o 
  10   7   5       16.24       16.30      3.96 o 
  11   7   5        5.06        4.62      3.73 o 
  -7   8   5        3.06        3.01      2.17 o 
  -6   8   5        1.34        1.23      1.98 o 
  -5   8   5        5.05        4.33      3.71 o 
  -4   8   5       70.78       66.57      5.91 o 
  -3   8   5        6.77        7.27      2.56 o 
  -2   8   5       26.75       25.94      3.44 o 
  -1   8   5       27.95       31.79      3.45 o 
   0   8   5       28.41       26.54      2.97 o 
   1   8   5       52.37       54.48      4.25 o 
   2   8   5        9.63       11.20      1.28 o 
   3   8   5       84.30       90.10      4.02 o 
   4   8   5       18.03       20.74      1.91 o 
   5   8   5       86.75       91.13      4.87 o 
   6   8   5       83.60       92.21      5.56 o 
   7   8   5       82.97       79.86      4.84 o 
   8   8   5        4.54        7.18      2.28 o 
   9   8   5        7.37        3.91      1.93 o 
  10   8   5        5.13        5.44      3.56 o 
  11   8   5        3.68        4.68      3.61 o 
  -7   9   5        2.11        3.24      3.17 o 
  -6   9   5        4.30        6.29      2.43 o 
  -5   9   5        5.11       12.30      3.07 o 
  -4   9   5        4.76       -1.75      1.75 o 
  -3   9   5        3.36        5.83      2.21 o 
  -2   9   5       36.61       42.98      4.62 o 
  -1   9   5       25.60       26.79      3.64 o 
   0   9   5       15.78       23.19      3.39 o 
   1   9   5       33.30       34.23      3.63 o 
   2   9   5       10.27        9.30      0.85 o 
   3   9   5       54.31       56.60      3.10 o 
   4   9   5      305.68      290.52     11.85 o 
   5   9   5      104.65      101.67      5.51 o 
   6   9   5       25.32       25.15      2.55 o 
   7   9   5        8.16        7.73      1.63 o 
   8   9   5       20.30       23.21      2.98 o 
   9   9   5       16.06       18.01      3.37 o 
  10   9   5        2.62        5.87      3.95 o 
  11   9   5        1.63       -0.14      2.72 o 
  -6  10   5        2.16        3.38      2.50 o 
  -5  10   5        7.01       14.48      3.31 o 
  -4  10   5       15.57       18.81      8.94 o 
  -3  10   5        5.19        6.24      4.44 o 
  -2  10   5       16.81       21.67      3.50 o 
  -1  10   5        7.12        9.47      3.18 o 
   0  10   5        1.34        3.74      2.01 o 
   1  10   5       56.82       61.30      5.51 o 
   2  10   5       53.86       51.43      4.74 o 
   3  10   5      104.85       96.18      7.76 o 
   4  10   5       33.53       33.35      2.69 o 
   5  10   5        6.60        6.25      1.37 o 
   6  10   5        4.44        3.01      2.94 o 
   7  10   5        3.73        3.50      1.96 o 
   8  10   5        2.46        3.41      1.40 o 
   9  10   5        3.05        1.89      2.70 o 
  10  10   5        5.03        1.82      1.94 o 
  -5  11   5        3.28        8.89      6.14 o 
  -4  11   5       13.31       17.08      4.23 o 
  -3  11   5        1.99       -1.48      2.17 o 
  -2  11   5        0.49        2.54      3.50 o 
  -1  11   5      113.97      132.92     10.86 o 
   0  11   5       66.13       69.76      6.88 o 
   1  11   5       32.02       28.22      3.89 o 
   2  11   5       30.29       25.43      3.50 o 
   3  11   5       32.97       33.01      3.97 o 
   4  11   5       22.17       21.50      5.42 o 
   5  11   5        1.18       -0.61      1.24 o 
   6  11   5        6.14        4.25      2.43 o 
   7  11   5        6.69       12.88      3.69 o 
   8  11   5        2.18        0.20      1.12 o 
   9  11   5        3.33        3.26      3.63 o 
  10  11   5        2.51        1.49      2.28 o 
  -5  12   5        2.52        2.57      2.74 o 
  -4  12   5        7.90        7.76      4.34 o 
  -3  12   5        1.48        0.86      2.16 o 
  -2  12   5        5.66        9.23      3.34 o 
  -1  12   5        4.64       -1.50      2.04 o 
   0  12   5       22.72       32.08      5.85 o 
   1  12   5       10.57       12.98      2.96 o 
   2  12   5       19.17       18.41      3.17 o 
   3  12   5       18.35       21.60      3.54 o 
   4  12   5       14.00       17.39      2.95 o 
   5  12   5        5.51        5.40      2.74 o 
   6  12   5       21.98       26.43      2.91 o 
   7  12   5        7.68        5.79      1.86 o 
   8  12   5        0.79        2.77      2.70 o 
   9  12   5        0.89        2.98      3.47 o 
  10  12   5        0.00        1.20      2.53 o 
  -4  13   5        1.85        3.64      2.93 o 
  -3  13   5        2.93        5.71      6.69 o 
  -2  13   5        1.11        8.19      3.27 o 
  -1  13   5        0.50       -1.59      2.21 o 
   0  13   5        3.49        8.53      3.39 o 
   1  13   5       14.16       12.10      2.82 o 
   2  13   5        5.70       15.70      5.14 o 
   3  13   5       32.62       34.38      7.99 o 
   4  13   5        8.01       15.48      3.78 o 
   5  13   5        3.02        5.03      2.31 o 
   6  13   5        8.92        3.71      2.07 o 
   7  13   5       10.98        8.95      1.88 o 
   8  13   5        6.49        5.04      2.73 o 
   9  13   5        0.38        2.33      2.63 o 
  -2  14   5        0.35        2.10      2.85 o 
  -1  14   5        9.20       12.28      3.61 o 
   0  14   5        1.65       10.94      5.22 o 
   1  14   5        5.50        2.26      3.39 o 
   2  14   5       24.97       27.44      4.47 o 
   3  14   5       38.81       30.23      4.88 o 
   4  14   5        0.24        1.73      2.08 o 
   5  14   5        2.07        2.59      4.21 o 
   6  14   5        1.75        4.08      2.73 o 
   7  14   5        1.30        3.63      2.53 o 
   8  14   5        0.45        4.31      3.78 o 
  -1  15   5        2.01        6.89      3.14 o 
   0  15   5        2.42        7.04      3.02 o 
   1  15   5        0.07        5.48      3.08 o 
   2  15   5        2.14        1.32      2.37 o 
   3  15   5        1.70        4.27      2.84 o 
   4  15   5        4.73        3.59      2.58 o 
   5  15   5        0.54        0.20      2.46 o 
   6  15   5        1.70       -0.52      2.14 o 
   7  15   5        1.64       -0.38      2.77 o 
   1  16   5        3.86       -1.22      5.10 o 
   2  16   5        5.35        6.12      3.28 o 
   3  16   5        9.81       16.21      4.46 o 
   4  16   5        2.83        2.87      2.62 o 
   5  16   5        0.75        1.43      5.68 o 
   6  16   5        3.83        7.52      4.74 o 
  -6 -15   6        0.74       -2.23      4.92 o 
  -5 -15   6        1.90        4.12      2.87 o 
  -4 -15   6        1.90        5.64      4.60 o 
  -3 -15   6        5.00        7.25      5.03 o 
  -2 -15   6        5.07        6.18      2.51 o 
  -1 -15   6        3.60        4.76      7.62 o 
   0 -15   6        1.05       -1.27      3.73 o 
  -8 -14   6        0.07        0.04      2.49 o 
  -7 -14   6        1.19        0.96      2.43 o 
  -6 -14   6        5.26        4.08      3.04 o 
  -5 -14   6        3.01        5.38      4.36 o 
  -4 -14   6        3.37        6.51      3.07 o 
  -3 -14   6        1.92        1.72      1.55 o 
  -2 -14   6        7.45        2.30      1.65 o 
  -1 -14   6        0.34       -0.71      1.97 o 
   1 -14   6        2.47        2.29      3.18 o 
  -8 -13   6        0.88       -0.06      1.87 o 
  -7 -13   6        2.30       -0.88      2.09 o 
  -6 -13   6        0.17        5.60      4.62 o 
  -5 -13   6        2.12        1.31      2.12 o 
  -4 -13   6        0.34        5.38      3.45 o 
  -3 -13   6        3.48        8.05      2.76 o 
  -2 -13   6        2.16        0.18      1.47 o 
  -1 -13   6        4.33        6.11      2.39 o 
   0 -13   6        1.33        1.85      2.44 o 
   1 -13   6        1.03        4.64      8.78 o 
   2 -13   6        1.63        1.48      3.75 o 
   3 -13   6        4.40        6.70      4.40 o 
  -9 -12   6        0.07        3.01      3.60 o 
  -8 -12   6        0.13        0.65      1.94 o 
  -7 -12   6        8.47       14.04      3.45 o 
  -6 -12   6        1.64       -0.84      2.75 o 
  -5 -12   6        4.72       10.05      3.00 o 
  -4 -12   6        4.94        8.59      2.61 o 
  -3 -12   6        1.16        0.39      2.06 o 
  -2 -12   6       22.88       23.60      2.68 o 
  -1 -12   6        5.92        6.75      2.37 o 
   0 -12   6        7.50        6.30      1.91 o 
   1 -12   6       12.10       16.08      2.76 o 
   2 -12   6        2.65        2.75      3.13 o 
   3 -12   6        7.41        5.67      3.87 o 
   4 -12   6        2.82        4.11      4.66 o 
 -10 -11   6        0.07       -0.82      2.05 o 
  -9 -11   6        0.22        2.75      3.75 o 
  -8 -11   6        3.76        2.70      3.13 o 
  -7 -11   6        0.11        4.31      2.42 o 
  -6 -11   6        5.92        9.55      3.08 o 
  -5 -11   6        6.78       10.67      2.98 o 
  -4 -11   6        7.20       10.52      4.20 o 
  -3 -11   6       43.93       43.43      3.53 o 
  -2 -11   6        4.42        4.83      2.13 o 
  -1 -11   6        1.87        1.36      1.21 o 
   0 -11   6       59.71       55.27      3.98 o 
   1 -11   6       12.70       13.47      2.16 o 
   2 -11   6        8.13        8.04      3.46 o 
   3 -11   6        0.39       -1.94      2.51 o 
   4 -11   6        4.35       -1.65      3.84 o 
 -10 -10   6        0.21       -0.77      2.17 o 
  -9 -10   6        1.74        1.25      2.01 o 
  -8 -10   6        0.27        1.81      1.93 o 
  -7 -10   6        1.11        2.40      1.91 o 
  -6 -10   6        0.94       -2.05      2.05 o 
  -5 -10   6        4.14        2.52      2.61 o 
  -4 -10   6       24.80       32.67      2.85 o 
  -3 -10   6       38.74       43.45      4.06 o 
  -2 -10   6       13.89       14.76      2.14 o 
  -1 -10   6       10.03       12.73      3.45 o 
   0 -10   6       23.06       24.78      2.60 o 
   1 -10   6        1.06        4.53      1.63 o 
   2 -10   6       46.39       43.58      3.66 o 
   3 -10   6        2.77        3.08      1.96 o 
   4 -10   6        5.25        5.39      5.61 o 
   5 -10   6        2.61        0.96      2.78 o 
   6 -10   6        5.17       -3.41      3.56 o 
 -10  -9   6        0.02        0.29      1.79 o 
  -9  -9   6        0.00        0.16      1.55 o 
  -8  -9   6        2.52        2.41      1.95 o 
  -7  -9   6        1.68        0.92      1.84 o 
  -6  -9   6       13.41       13.70      2.71 o 
  -5  -9   6       98.61      106.28      8.15 o 
  -4  -9   6        4.95        5.26      1.31 o 
  -3  -9   6      116.57      108.89      5.74 o 
  -2  -9   6       23.74       27.37      4.39 o 
  -1  -9   6       15.75       20.44      2.29 o 
   0  -9   6      112.82      105.54      6.50 o 
   1  -9   6       38.43       38.62      2.76 o 
   2  -9   6       24.17       27.95      2.53 o 
   3  -9   6        0.01        2.65      2.11 o 
   4  -9   6        7.64        7.21      3.67 o 
   5  -9   6       16.80       14.50      2.90 o 
   6  -9   6        5.34       11.44      5.69 o 
 -11  -8   6        0.02       -1.50      2.49 o 
 -10  -8   6        0.74        9.41      4.85 o 
  -9  -8   6        1.56        2.80      2.06 o 
  -8  -8   6       10.11        6.58      2.37 o 
  -7  -8   6       23.61       26.89      6.51 o 
  -6  -8   6       17.30       16.63      2.75 o 
  -5  -8   6      230.95      231.48     14.51 o 
  -4  -8   6      351.46      364.19     14.24 o 
  -3  -8   6      299.70      289.87     11.89 o 
  -2  -8   6       67.33       72.00      3.74 o 
  -1  -8   6       71.80       71.37      4.07 o 
   0  -8   6      142.56      152.35      9.24 o 
   1  -8   6       39.00       39.33      3.09 o 
   2  -8   6       50.54       59.60      3.81 o 
   3  -8   6        4.24        2.84      1.32 o 
   4  -8   6        3.87        1.59      2.03 o 
   5  -8   6        4.94        5.62      2.17 o 
   6  -8   6        2.24        4.29      2.23 o 
   7  -8   6        1.13        0.00      2.97 o 
 -11  -7   6        4.14       11.61      4.31 o 
 -10  -7   6        5.28        8.60      3.04 o 
  -9  -7   6        5.89       11.65      4.82 o 
  -8  -7   6       36.47       36.48      6.41 o 
  -7  -7   6      120.24      122.70      9.15 o 
  -6  -7   6       46.56       53.85      4.94 o 
  -5  -7   6       33.80       31.74      3.37 o 
  -4  -7   6        4.98       12.60      2.45 o 
  -3  -7   6      282.49      300.18     11.31 o 
  -2  -7   6       43.23       39.11      2.79 o 
  -1  -7   6       24.33       24.36      1.85 o 
   0  -7   6       22.44       23.37      2.22 o 
   1  -7   6       68.78       67.00      5.01 o 
   2  -7   6       11.58       10.29      1.35 o 
   3  -7   6       97.55       88.05      5.62 o 
   4  -7   6        4.57        7.31      2.01 o 
   5  -7   6        4.89        6.15      4.21 o 
   6  -7   6       17.57       19.00      3.34 o 
   7  -7   6        2.12        1.41      2.06 o 
   8  -7   6        1.48       -1.70      3.41 o 
 -11  -6   6        1.43        3.93      7.49 o 
 -10  -6   6       15.12       22.16      4.15 o 
  -9  -6   6       20.37       26.25      3.93 o 
  -8  -6   6       20.03       24.16      3.46 o 
  -7  -6   6       13.92       11.88      2.62 o 
  -6  -6   6      137.26      127.25      8.66 o 
  -5  -6   6       32.98       26.94      5.27 o 
  -4  -6   6      163.63      165.94      6.62 o 
  -3  -6   6       80.01       78.66      3.61 o 
  -2  -6   6      172.15      170.95      6.43 o 
  -1  -6   6       66.72       69.93      3.03 o 
   0  -6   6       37.01       39.67      2.30 o 
   1  -6   6        0.61        3.38      0.85 o 
   2  -6   6       44.09       39.27      2.33 o 
   3  -6   6      116.18      110.92      5.13 o 
   4  -6   6       24.04       22.09      2.98 o 
   5  -6   6       23.11       27.84      3.69 o 
   6  -6   6        3.15        4.93      4.70 o 
   7  -6   6        3.79        2.00      1.94 o 
   8  -6   6        0.73        0.60      2.16 o 
 -11  -5   6        5.18        4.46      2.79 o 
 -10  -5   6       15.13       13.62      3.06 o 
  -9  -5   6       43.14       37.06      5.27 o 
  -8  -5   6       66.92       63.85      5.78 o 
  -7  -5   6      220.10      214.15     13.31 o 
  -6  -5   6       15.41       17.98      2.57 o 
  -5  -5   6        9.48        8.77      1.73 o 
  -4  -5   6       71.88       66.17      4.48 o 
  -3  -5   6       95.16      102.98      5.65 o 
  -2  -5   6      105.01      103.83      3.92 o 
  -1  -5   6       77.20       72.12      3.00 o 
   0  -5   6      117.77      110.86      4.01 o 
   1  -5   6       37.52       38.67      1.92 o 
   2  -5   6       56.84       59.80      3.73 o 
   3  -5   6        0.79        2.40      1.06 o 
   4  -5   6      113.08       96.01      8.22 o 
   5  -5   6       30.05       30.16      3.43 o 
   6  -5   6       21.72       19.22      2.98 o 
   7  -5   6       34.82       40.38      6.85 o 
   8  -5   6        2.31        0.29      1.82 o 
   9  -5   6       13.93       18.96      4.31 o 
 -11  -4   6       13.14       15.71      7.15 o 
 -10  -4   6        3.26        3.73      2.19 o 
  -9  -4   6        5.19        8.86      3.85 o 
  -8  -4   6        0.09        2.34      2.63 o 
  -7  -4   6       20.83       22.84      3.97 o 
  -6  -4   6       34.00       29.41      4.47 o 
  -5  -4   6        1.24        5.38      1.88 o 
  -4  -4   6       30.86       29.06      3.10 o 
  -3  -4   6        9.15        8.30      1.35 o 
  -2  -4   6        5.38        6.08      1.04 o 
  -1  -4   6      143.57      141.29      4.53 o 
   0  -4   6      100.31       92.17      5.62 o 
   1  -4   6      432.42      423.36     11.41 o 
   2  -4   6      232.78      252.02      7.74 o 
   3  -4   6       49.79       52.40      6.13 o 
   4  -4   6      108.16       99.20      6.51 o 
   5  -4   6      107.70      100.08      6.79 o 
   6  -4   6       22.29       24.41      3.82 o 
   7  -4   6       28.49       33.44      4.44 o 
   8  -4   6        2.96        3.84      2.19 o 
   9  -4   6        0.53        1.32      2.19 o 
 -11  -3   6        2.39        1.92      2.92 o 
 -10  -3   6        7.95       12.65      4.04 o 
  -9  -3   6       17.41       18.20      3.66 o 
  -8  -3   6       28.31       33.23      4.21 o 
  -7  -3   6       10.89        7.34      2.01 o 
  -6  -3   6       14.24       14.99      2.45 o 
  -5  -3   6        0.17        3.51      3.43 o 
  -4  -3   6       24.59       23.12      1.52 o 
  -3  -3   6      514.75      521.83     15.08 o 
  -2  -3   6      300.98      293.71      8.64 o 
  -1  -3   6      144.85      132.57      4.12 o 
   0  -3   6      750.68      723.69     18.70 o 
   1  -3   6      551.93      506.56     28.59 o 
   2  -3   6       12.23       10.77      3.57 o 
   3  -3   6      182.59      199.09      9.68 o 
   4  -3   6        6.51        8.67      1.94 o 
   5  -3   6      142.83      139.54     11.81 o 
   6  -3   6      106.08      103.26      7.58 o 
   7  -3   6        4.79        3.66      1.80 o 
   8  -3   6        5.77       10.08      2.66 o 
   9  -3   6       10.47       12.25      6.09 o 
 -11  -2   6        0.96        1.03      2.15 o 
 -10  -2   6        1.69        0.21      2.12 o 
  -9  -2   6        1.18       -1.11      2.19 o 
  -8  -2   6        4.29        7.24      2.23 o 
  -7  -2   6       40.16       44.13      4.63 o 
  -6  -2   6        0.83        3.67      1.52 o 
  -5  -2   6       88.00       76.42      8.13 o 
  -4  -2   6       34.61       40.36      1.85 o 
  -3  -2   6      103.64       99.49      3.50 o 
  -2  -2   6      426.85      487.51     13.92 o 
  -1  -2   6      168.97      171.86      4.93 o 
   0  -2   6     1891.37     1921.34     49.38 o 
   1  -2   6     1589.66     1342.78     48.57 o 
   2  -2   6      245.83      277.95     11.86 o 
   3  -2   6       29.58       30.81      2.48 o 
   4  -2   6       28.87       32.98      2.90 o 
   5  -2   6       66.50       65.92      4.64 o 
   6  -2   6      122.79      117.36      9.34 o 
   7  -2   6       56.75       57.22      5.06 o 
   8  -2   6       11.42       17.90      3.36 o 
   9  -2   6        2.63        4.92      2.38 o 
  10  -2   6        2.37       -0.14      3.56 o 
 -11  -1   6        0.94        2.57      2.57 o 
 -10  -1   6        2.91        1.65      3.11 o 
  -9  -1   6        8.38        6.88      2.41 o 
  -8  -1   6        5.96        8.47      2.31 o 
  -7  -1   6        4.11        4.31      2.07 o 
  -6  -1   6      114.15      102.58      9.96 o 
  -5  -1   6      271.70      242.55     21.62 o 
  -4  -1   6      233.25      211.44     10.15 o 
  -3  -1   6      181.70      178.65      5.64 o 
  -2  -1   6      750.81      793.16     22.50 o 
  -1  -1   6      262.52      278.70      7.88 o 
   0  -1   6       35.44       35.81      2.11 o 
   1  -1   6      182.37      182.27      5.64 o 
   2  -1   6      397.64      467.80     18.66 o 
   3  -1   6      128.84      116.86      5.70 o 
   4  -1   6       68.69       64.30      4.21 o 
   5  -1   6       34.15       30.13      2.82 o 
   6  -1   6       27.49       33.77      3.22 o 
   7  -1   6       10.20       13.56      2.49 o 
   8  -1   6       17.78       60.08     28.24 o 
   9  -1   6       15.38       18.23      3.58 o 
  10  -1   6        5.75        7.64      7.84 o 
 -10   0   6        1.96        3.92      2.36 o 
  -9   0   6        4.81        6.83      2.48 o 
  -8   0   6       28.07       27.82      4.25 o 
  -7   0   6       53.64       59.47      5.41 o 
  -6   0   6       27.91       31.39      4.22 o 
  -5   0   6       43.76       48.07      2.52 o 
  -4   0   6      168.18      166.93      5.77 o 
  -3   0   6      459.96      504.32     16.94 o 
  -2   0   6       25.81       33.21      2.69 o 
  -1   0   6      163.26      163.93      5.04 o 
   0   0   6       85.25       94.16      2.87 o 
   1   0   6       78.81       78.44      2.08 o 
   2   0   6       69.62       65.34      3.22 o 
   3   0   6       33.59       32.09      2.19 o 
   4   0   6       21.49       21.75      2.95 o 
   5   0   6       21.23       18.40      1.02 o 
   6   0   6       29.22       32.64      3.30 o 
   7   0   6       63.14       69.66      5.97 o 
   8   0   6       61.69       65.34      6.32 o 
   9   0   6        1.14        1.75      1.72 o 
  10   0   6        1.66       -0.26      1.82 o 
 -10   1   6        5.28       10.58      3.43 o 
  -9   1   6        4.90        5.54      2.87 o 
  -8   1   6        1.14        8.86      7.33 o 
  -7   1   6       25.80       25.69      2.21 o 
  -6   1   6      135.56      141.98     11.60 o 
  -5   1   6       12.34       13.34      1.52 o 
  -4   1   6       33.61       40.33      2.23 o 
  -3   1   6      181.44      180.74     10.92 o 
  -2   1   6        5.16        4.94      0.86 o 
  -1   1   6      395.94      423.55     11.80 o 
   0   1   6       15.23       16.61      1.48 o 
   1   1   6      334.89      336.22     10.71 o 
   2   1   6       72.52       80.47      4.27 o 
   3   1   6      123.51      129.67      3.28 o 
   4   1   6       75.29       77.10      4.15 o 
   5   1   6       81.16       70.50      4.11 o 
   6   1   6       31.03       30.49      1.71 o 
   7   1   6       24.79       22.91      2.36 o 
   8   1   6        9.75       14.91      4.96 o 
   9   1   6       29.17       29.69      4.10 o 
  10   1   6        0.58        1.75      2.04 o 
 -10   2   6        2.31        3.47      3.85 o 
  -9   2   6        2.47        1.15      3.17 o 
  -8   2   6        3.82        0.16      1.46 o 
  -7   2   6       20.60       20.65      2.04 o 
  -6   2   6      105.93      112.44      6.76 o 
  -5   2   6       54.66       55.41      3.15 o 
  -4   2   6       14.23       15.72      1.55 o 
  -3   2   6       52.46       53.62      2.48 o 
  -2   2   6       15.35       12.84      1.16 o 
  -1   2   6      284.07      256.36     10.08 o 
   0   2   6      181.57      177.76      5.15 o 
   1   2   6     2093.80     2297.95     64.39 o 
   2   2   6      109.27      117.15      3.56 o 
   3   2   6      714.41      720.81     19.66 o 
   4   2   6      137.08      142.47      4.46 o 
   5   2   6      152.28      153.60      7.39 o 
   6   2   6      153.13      143.91      5.68 o 
   7   2   6       61.50       61.33      7.42 o 
   8   2   6       40.54       50.53      5.10 o 
   9   2   6       35.74       35.16      8.26 o 
  10   2   6        0.29       -1.91      1.91 o 
  11   2   6        2.63       -3.38      3.85 o 
 -10   3   6        7.60        3.75      4.28 o 
  -9   3   6        0.85       -2.06      2.06 o 
  -8   3   6        1.46        3.67      1.57 o 
  -7   3   6        0.63        0.75      1.01 o 
  -6   3   6       43.38       44.28      3.07 o 
  -5   3   6       58.83       52.33      4.52 o 
  -4   3   6       21.08       19.21      1.69 o 
  -3   3   6       73.42       73.61      3.26 o 
  -2   3   6      179.06      188.01      6.06 o 
  -1   3   6      240.06      270.24      8.29 o 
   0   3   6      598.57      582.75     16.16 o 
   1   3   6      853.61      939.84     29.71 o 
   2   3   6       21.15       21.32      1.38 o 
   3   3   6      219.58      225.99      7.18 o 
   4   3   6      275.80      276.86      8.91 o 
   5   3   6       55.29       64.44      3.35 o 
   6   3   6       88.67       85.16      5.46 o 
   7   3   6       16.26       15.28      1.98 o 
   8   3   6       47.05       44.33      3.25 o 
   9   3   6        2.63        4.92      2.01 o 
  10   3   6        0.83        2.43      3.32 o 
  11   3   6        0.62        0.83      3.20 o 
  -9   4   6        8.14       11.32      4.86 o 
  -8   4   6        1.92        5.79      3.69 o 
  -7   4   6        0.12        0.05      1.49 o 
  -6   4   6       68.34       65.05      7.58 o 
  -5   4   6       40.83       35.20      3.09 o 
  -4   4   6       61.74       67.25      3.62 o 
  -3   4   6       38.66       36.04      1.99 o 
  -2   4   6       11.05       11.17      0.99 o 
  -1   4   6       61.85       56.61      2.23 o 
   0   4   6      464.24      482.96     15.04 o 
   1   4   6        6.54        8.31      1.23 o 
   2   4   6     1771.65     2011.76     71.75 o 
   3   4   6      228.18      238.02      8.09 o 
   4   4   6      286.84      306.93     16.10 o 
   5   4   6      215.99      235.59      8.70 o 
   6   4   6       85.53       81.26      4.11 o 
   7   4   6       15.93       20.46      2.08 o 
   8   4   6       26.45       30.60      5.24 o 
   9   4   6        8.69        9.11      2.33 o 
  10   4   6        0.84        4.89      6.11 o 
  11   4   6        2.02        2.05      3.52 o 
  -9   5   6        0.88       -1.07      2.55 o 
  -8   5   6        3.24        2.54      2.19 o 
  -7   5   6        4.70        2.57      1.80 o 
  -6   5   6        2.16        3.02      2.41 o 
  -5   5   6       76.98       80.05      4.67 o 
  -4   5   6       84.15       71.51      7.36 o 
  -3   5   6        6.43        8.24      1.71 o 
  -2   5   6       11.23       11.95      1.75 o 
  -1   5   6      192.40      186.06      6.62 o 
   0   5   6       73.23       84.32      2.86 o 
   1   5   6      392.51      399.06     12.08 o 
   2   5   6      430.08      434.08     13.86 o 
   3   5   6      197.09      195.59      9.92 o 
   4   5   6       59.79       54.93      3.21 o 
   5   5   6      164.84      177.56      8.99 o 
   6   5   6      114.85      119.39      5.78 o 
   7   5   6       24.90       26.32      2.50 o 
   8   5   6       17.98       21.39      2.43 o 
   9   5   6        4.95        5.13      2.67 o 
  10   5   6        2.66        7.71      4.80 o 
  11   5   6        3.38        1.96      3.43 o 
  -8   6   6        1.48        1.03      1.97 o 
  -7   6   6        4.47        2.19      2.33 o 
  -6   6   6        0.25       -2.68      2.68 o 
  -5   6   6       18.22       20.96      3.05 o 
  -4   6   6      143.52      124.28      8.44 o 
  -3   6   6      131.64      140.80      8.72 o 
  -2   6   6       81.42       79.67      5.29 o 
  -1   6   6       96.31       95.39      5.69 o 
   0   6   6       34.49       33.00      2.92 o 
   1   6   6       60.51       54.31      2.26 o 
   2   6   6      137.27      150.71      5.91 o 
   3   6   6      106.01      114.63      4.78 o 
   4   6   6       11.23       14.48      1.47 o 
   5   6   6       15.72       13.20      1.45 o 
   6   6   6       58.97       59.60      3.57 o 
   7   6   6      108.96      123.37      7.77 o 
   8   6   6        4.17        6.80      1.64 o 
   9   6   6        3.89        3.51      1.74 o 
  10   6   6       10.42        8.36      5.20 o 
  11   6   6        2.63       18.41      7.03 o 
  -8   7   6        7.99        8.04      4.60 o 
  -7   7   6        0.36        0.22      1.56 o 
  -6   7   6        0.44        1.02      1.83 o 
  -5   7   6       45.41       40.94      4.55 o 
  -4   7   6       11.54       16.92      2.85 o 
  -3   7   6        3.97        4.95      1.96 o 
  -2   7   6       15.85       13.13      2.31 o 
  -1   7   6        0.68       -0.29      1.20 o 
   0   7   6       18.29       20.08      5.98 o 
   1   7   6      129.73      117.70      3.82 o 
   2   7   6        4.05        5.67      2.44 o 
   3   7   6        7.93        7.32      1.20 o 
   4   7   6        8.33       10.35      1.44 o 
   5   7   6      176.03      193.56     11.51 o 
   6   7   6        9.03        7.78      1.55 o 
   7   7   6       13.43       15.37      2.19 o 
   8   7   6       13.52       11.75      2.12 o 
   9   7   6        9.63        7.58      1.82 o 
  10   7   6        4.90       14.63      5.08 o 
  -7   8   6        1.43        4.62      2.29 o 
  -6   8   6        9.32        5.95      2.56 o 
  -5   8   6        0.99        0.38      4.59 o 
  -4   8   6       25.39       27.78      3.79 o 
  -3   8   6        1.01        2.37      1.68 o 
  -2   8   6       80.10       78.04      6.88 o 
  -1   8   6        9.53        8.60      2.22 o 
   0   8   6       32.85       34.38      3.79 o 
   1   8   6       19.37       24.86      6.50 o 
   2   8   6      136.43      137.44      6.06 o 
   3   8   6       11.88       14.37      1.70 o 
   4   8   6      160.35      162.31      7.60 o 
   5   8   6      130.06      131.57      6.87 o 
   6   8   6       79.08       89.76      5.17 o 
   7   8   6        4.99        4.82      1.61 o 
   8   8   6       20.23       17.85      2.13 o 
   9   8   6        0.21        0.50      1.17 o 
  10   8   6        2.56       -0.55      2.00 o 
  11   8   6        1.73       12.98      5.93 o 
  -7   9   6        0.64        4.66      4.42 o 
  -6   9   6        3.73        3.36      2.12 o 
  -5   9   6        2.50        3.88      2.31 o 
  -4   9   6        7.93        6.64      4.55 o 
  -3   9   6       21.26       19.16      3.12 o 
  -2   9   6        5.02        8.47      2.62 o 
  -1   9   6        6.56        7.57      2.63 o 
   0   9   6       28.75       33.25      4.16 o 
   1   9   6       44.20       37.39      4.31 o 
   2   9   6       40.22       34.54      3.61 o 
   3   9   6      212.07      198.06     12.47 o 
   4   9   6       60.16       67.22      4.14 o 
   5   9   6       91.23       97.44      5.44 o 
   6   9   6       16.31       17.84      2.75 o 
   7   9   6        9.28       11.06      1.99 o 
   8   9   6        9.49       11.66      2.40 o 
   9   9   6        1.69       -1.38      2.38 o 
  10   9   6        4.80        3.05      2.15 o 
  -6  10   6        0.55        1.44      2.48 o 
  -5  10   6        0.70        1.62      2.29 o 
  -4  10   6        8.12        9.53      3.19 o 
  -3  10   6        0.47        1.25      1.95 o 
  -2  10   6        3.85        7.92      6.90 o 
  -1  10   6       37.05       43.03      5.10 o 
   0  10   6        9.60       11.03      8.03 o 
   1  10   6       29.45       30.63      4.15 o 
   2  10   6        2.00        0.75      1.61 o 
   3  10   6       38.91       36.71      3.82 o 
   4  10   6      107.97       94.10      5.33 o 
   5  10   6       27.98       29.96      3.82 o 
   6  10   6        5.72       12.72      2.17 o 
   7  10   6        0.27        5.03      4.46 o 
   8  10   6        0.68       -0.60      1.08 o 
   9  10   6        0.56        4.42      2.26 o 
  10  10   6        0.46        0.29      1.75 o 
  -5  11   6        7.40        8.70      3.54 o 
  -4  11   6        9.16       13.34      3.91 o 
  -3  11   6        1.69        3.55      2.51 o 
  -2  11   6       22.23       23.80      4.09 o 
  -1  11   6       21.26       22.38      4.58 o 
   0  11   6       14.40       15.61      3.74 o 
   1  11   6        6.04        6.20      4.37 o 
   2  11   6        6.17       10.85      2.52 o 
   3  11   6       13.94       18.39      3.47 o 
   4  11   6        3.74        6.28      1.48 o 
   5  11   6       16.25       16.06      2.01 o 
   6  11   6       21.50       19.99      2.31 o 
   7  11   6       19.38       16.63      2.35 o 
   8  11   6        0.09       -0.22      1.26 o 
   9  11   6        5.05        6.14      2.39 o 
  10  11   6        0.16        0.88      1.89 o 
  -4  12   6        5.52       10.18      4.27 o 
  -3  12   6        2.32        4.15      2.53 o 
  -2  12   6        2.62        5.18      3.30 o 
  -1  12   6        2.10       10.49      2.98 o 
   0  12   6        1.31        0.55      3.32 o 
   1  12   6       37.63       30.90      4.62 o 
   2  12   6        3.49        7.00      2.56 o 
   3  12   6       32.80       40.21      7.87 o 
   4  12   6       27.91       23.47      3.68 o 
   5  12   6        8.48        7.49      4.02 o 
   6  12   6        5.48        3.33      1.32 o 
   7  12   6        5.27        4.55      2.18 o 
   8  12   6        1.79        1.79      2.22 o 
   9  12   6        0.03        2.84      3.00 o 
  -3  13   6        0.19       -1.89      3.27 o 
  -2  13   6        1.69        6.30      4.47 o 
  -1  13   6        3.80        9.79      5.56 o 
   0  13   6       13.56       10.88      3.15 o 
   1  13   6        9.36        6.20      8.23 o 
   2  13   6        2.33       -2.11      2.11 o 
   3  13   6        8.90       11.88     10.01 o 
   4  13   6       11.34       10.37      2.85 o 
   5  13   6        0.14        1.23      3.26 o 
   6  13   6        2.05        4.84      2.47 o 
   7  13   6        0.07       -0.67      2.54 o 
   8  13   6        1.54        1.10      3.62 o 
   9  13   6        0.55       -0.89      2.78 o 
  -2  14   6        0.33        3.99      3.59 o 
  -1  14   6        2.98        5.09      2.97 o 
   0  14   6        3.98        8.02      2.94 o 
   1  14   6        0.47        0.28      2.47 o 
   2  14   6        0.23       -2.58      2.58 o 
   3  14   6       25.57       29.85      5.19 o 
   4  14   6       13.92       15.64      3.47 o 
   5  14   6        0.21        1.77      3.00 o 
   6  14   6        0.60        1.11      2.29 o 
   7  14   6       10.67       13.10      3.99 o 
   8  14   6        0.68        0.21      3.39 o 
   0  15   6        1.99        4.19      3.90 o 
   1  15   6        1.15       -1.05      2.91 o 
   2  15   6        0.48       -0.77      2.24 o 
   3  15   6       10.87       12.05      3.77 o 
   4  15   6        1.00        1.15      3.93 o 
   5  15   6        2.89        1.30      2.14 o 
   6  15   6        3.20        7.20      3.51 o 
   7  15   6        4.08       -0.15      2.89 o 
   2  16   6        1.78       -1.71      3.16 o 
   3  16   6        2.55        2.14      2.43 o 
   4  16   6        1.78        2.44      4.66 o 
   5  16   6        1.83        1.53      5.31 o 
  -5 -15   7        2.33       -0.81      2.79 o 
  -4 -15   7        4.76        9.79      4.25 o 
  -3 -15   7        0.10       -2.71      3.93 o 
  -2 -15   7        7.68        3.32      2.54 o 
  -1 -15   7        5.48       12.11      4.69 o 
  -7 -14   7        1.72       -0.21      2.18 o 
  -6 -14   7       11.90       20.02      5.00 o 
  -5 -14   7        1.66        1.09      2.35 o 
  -4 -14   7        1.25        5.82      4.01 o 
  -3 -14   7        5.35        4.64      4.29 o 
  -2 -14   7        3.64        5.02      2.24 o 
  -1 -14   7        3.86        3.39      2.49 o 
   0 -14   7        1.27       -2.19      3.17 o 
   1 -14   7        0.01       -4.73      4.73 o 
  -8 -13   7        1.69        0.10      2.14 o 
  -7 -13   7        1.87       10.02      5.85 o 
  -6 -13   7        1.37       -2.46      2.46 o 
  -5 -13   7        2.92       -0.06      1.95 o 
  -4 -13   7        0.97        2.35      2.31 o 
  -3 -13   7       15.64       24.86      4.47 o 
  -2 -13   7        6.98       11.65      3.22 o 
  -1 -13   7        3.39        1.44      1.65 o 
   0 -13   7        5.02        0.36      1.27 o 
   1 -13   7        1.56        5.83      4.53 o 
   2 -13   7        1.39       -0.90      2.83 o 
  -9 -12   7        2.29       -0.23      2.19 o 
  -8 -12   7        5.49        4.63      2.72 o 
  -7 -12   7        7.50        5.51      2.74 o 
  -6 -12   7        4.32        8.26      4.82 o 
  -5 -12   7        2.36        2.14      5.69 o 
  -4 -12   7        3.77        2.38      3.42 o 
  -3 -12   7        7.72        4.34      1.82 o 
  -2 -12   7        6.01        7.17      1.99 o 
  -1 -12   7        5.43        4.40      1.72 o 
   0 -12   7       11.97       11.33      2.53 o 
   1 -12   7        0.65        0.86      1.86 o 
   2 -12   7        1.37        0.56      1.89 o 
  -9 -11   7        1.25        0.35      3.21 o 
  -8 -11   7        0.19        0.81      1.97 o 
  -7 -11   7        0.41       -0.72      1.77 o 
  -6 -11   7        2.79        2.27      2.09 o 
  -5 -11   7        5.14        7.63      2.79 o 
  -4 -11   7        0.63        1.41      1.08 o 
  -3 -11   7        8.92        7.78      1.59 o 
  -2 -11   7        8.81       12.76      2.77 o 
  -1 -11   7       51.87       55.32      3.97 o 
   0 -11   7        0.08       -1.36      1.36 o 
   1 -11   7        2.99        1.10      1.22 o 
   2 -11   7       32.19       32.67      6.34 o 
   3 -11   7        7.57        9.21      3.67 o 
   4 -11   7       14.64       27.53      6.42 o 
 -10 -10   7        2.06        2.69      2.75 o 
  -9 -10   7        0.41        0.77      2.10 o 
  -8 -10   7        0.07        0.05      1.67 o 
  -7 -10   7        4.78        5.85      3.85 o 
  -6 -10   7       12.00        8.96      3.52 o 
  -5 -10   7        3.76        8.65      2.53 o 
  -4 -10   7       44.88       50.33      3.79 o 
  -3 -10   7       15.20       16.21      2.11 o 
  -2 -10   7       11.58        9.82      2.01 o 
  -1 -10   7       93.05       88.08      7.00 o 
   0 -10   7        0.21       -0.34      0.92 o 
   1 -10   7       74.19       65.32      8.46 o 
   2 -10   7       13.53        6.27      3.56 o 
   3 -10   7       10.18        9.17      2.51 o 
   4 -10   7        4.49        8.73      4.29 o 
   5 -10   7       18.69       26.32      6.50 o 
 -10  -9   7        0.02        0.56      2.02 o 
  -9  -9   7        1.62        2.04      2.11 o 
  -8  -9   7        1.55        1.17      1.89 o 
  -7  -9   7       14.05       12.47      3.21 o 
  -6  -9   7       16.74       17.39      3.01 o 
  -5  -9   7       21.84       25.87      3.90 o 
  -4  -9   7       46.17       39.54      3.10 o 
  -3  -9   7       15.09       13.97      2.14 o 
  -2  -9   7       73.06       71.54      4.49 o 
  -1  -9   7      122.06      124.17      6.82 o 
   0  -9   7       25.39       28.24      3.17 o 
   1  -9   7       74.46       74.45      5.52 o 
   2  -9   7        4.00        7.87      1.55 o 
   3  -9   7       28.24       31.00      4.17 o 
   4  -9   7        4.32        9.32      2.70 o 
   5  -9   7        4.99       -0.60      2.51 o 
   6  -9   7        1.25        2.89      3.39 o 
 -10  -8   7        1.49        7.93      3.25 o 
  -9  -8   7        0.66       -1.10      1.91 o 
  -8  -8   7        7.80        7.08      4.81 o 
  -7  -8   7       38.05       34.76      4.88 o 
  -6  -8   7        2.31        1.89      5.79 o 
  -5  -8   7       39.33       41.72      6.37 o 
  -4  -8   7      120.09      131.24      6.24 o 
  -3  -8   7      593.02      605.56     25.46 o 
  -2  -8   7       59.00       65.69      3.87 o 
  -1  -8   7       58.21       67.02      4.04 o 
   0  -8   7       52.72       51.17      3.40 o 
   1  -8   7       44.59       36.26      2.78 o 
   2  -8   7       51.30       45.82      7.31 o 
   3  -8   7       22.93       26.49      4.41 o 
   4  -8   7        0.19        7.69      4.01 o 
   5  -8   7        3.24        3.55      2.25 o 
   6  -8   7        0.88        6.35      6.19 o 
   7  -8   7        0.07        0.66      2.89 o 
 -10  -7   7        5.98        8.20      2.82 o 
  -9  -7   7       11.49       17.00      3.41 o 
  -8  -7   7       23.24       16.48      3.36 o 
  -7  -7   7       33.32       34.46      4.52 o 
  -6  -7   7      105.71      109.60      8.34 o 
  -5  -7   7       80.84       86.56      6.65 o 
  -4  -7   7      109.60      111.98      8.63 o 
  -3  -7   7       53.92       56.64      3.37 o 
  -2  -7   7       47.56       42.50      2.63 o 
  -1  -7   7       49.87       55.85      3.09 o 
   0  -7   7        2.59        5.26      2.14 o 
   1  -7   7        6.46        7.72      1.25 o 
   2  -7   7        9.38        7.66      1.40 o 
   3  -7   7       12.93       15.50      2.81 o 
   4  -7   7        9.52       10.44      2.36 o 
   5  -7   7       14.55       11.13      2.62 o 
   6  -7   7        0.18       -2.11      2.11 o 
   7  -7   7        1.29        3.10      3.46 o 
 -11  -6   7        2.97        2.39      2.91 o 
 -10  -6   7        7.21       11.18      3.15 o 
  -9  -6   7        6.75        8.16      3.50 o 
  -8  -6   7       19.90       18.77      4.39 o 
  -7  -6   7       81.47       86.10      7.21 o 
  -6  -6   7       98.97       94.11      7.04 o 
  -5  -6   7      228.46      204.25     12.40 o 
  -4  -6   7      131.39      118.06      4.58 o 
  -3  -6   7       12.24       14.49      2.65 o 
  -2  -6   7      123.17      128.33      5.43 o 
  -1  -6   7        2.01        5.74      1.89 o 
   0  -6   7        5.02        6.19      1.25 o 
   1  -6   7      116.44      106.46      4.36 o 
   2  -6   7       49.51       41.23      2.14 o 
   3  -6   7       38.80       39.58      7.01 o 
   4  -6   7       40.93       39.93      4.05 o 
   5  -6   7        3.17        3.13      1.85 o 
   6  -6   7       10.88       12.66      3.72 o 
   7  -6   7        3.70        7.69      3.07 o 
   8  -6   7        3.90        2.22      3.72 o 
 -11  -5   7       12.00       17.81      4.43 o 
 -10  -5   7        8.35        4.57      2.68 o 
  -9  -5   7       12.92       11.62      2.81 o 
  -8  -5   7       10.07        7.37      2.29 o 
  -7  -5   7       56.38       53.30      5.15 o 
  -6  -5   7       12.52       14.60      4.71 o 
  -5  -5   7       11.74       11.05      2.34 o 
  -4  -5   7       88.85       82.29      3.34 o 
  -3  -5   7      216.36      205.33      9.70 o 
  -2  -5   7       83.57       76.19      3.13 o 
  -1  -5   7       21.41       22.33      1.65 o 
   0  -5   7        1.22        1.71      0.87 o 
   1  -5   7       56.95       55.95      2.26 o 
   2  -5   7       66.51       61.26      6.28 o 
   3  -5   7       77.48       85.24      6.10 o 
   4  -5   7      148.80      143.41      9.83 o 
   5  -5   7       30.02       33.54      5.75 o 
   6  -5   7       10.08       10.56      2.58 o 
   7  -5   7       51.67       49.03     10.73 o 
   8  -5   7        3.57        5.48      2.54 o 
 -11  -4   7        1.20        1.38      2.27 o 
 -10  -4   7        6.87       13.13      3.26 o 
  -9  -4   7       28.32       22.21      3.48 o 
  -8  -4   7       27.38       25.02      3.52 o 
  -7  -4   7       43.87       46.00      4.58 o 
  -6  -4   7        1.38       -0.89      1.71 o 
  -5  -4   7       12.98       10.56      1.98 o 
  -4  -4   7       29.42       26.57      2.48 o 
  -3  -4   7       16.10       19.04      1.39 o 
  -2  -4   7       12.18       11.86      1.07 o 
  -1  -4   7       19.11       20.59      1.36 o 
   0  -4   7       15.99       17.18      1.08 o 
   1  -4   7      466.51      452.17     12.51 o 
   2  -4   7       63.81       63.17      4.50 o 
   3  -4   7       46.74       43.46      3.79 o 
   4  -4   7       90.31       84.11      6.58 o 
   5  -4   7        1.83        5.21      1.92 o 
   6  -4   7        4.75        8.27      2.88 o 
   7  -4   7       13.11        8.95      8.60 o 
   8  -4   7        8.34        6.96      2.71 o 
   9  -4   7        4.10        6.40      3.23 o 
 -11  -3   7        3.80        5.08      3.05 o 
 -10  -3   7        3.67        3.41      2.39 o 
  -9  -3   7        0.74        0.51      2.61 o 
  -8  -3   7        5.99        4.55      4.36 o 
  -7  -3   7        8.04       10.57      2.36 o 
  -6  -3   7        0.47        1.58      1.38 o 
  -5  -3   7        7.03        8.15      1.30 o 
  -4  -3   7       15.79       17.33      1.80 o 
  -3  -3   7       91.51       92.09      3.53 o 
  -2  -3   7       48.76       50.07      2.30 o 
  -1  -3   7       93.08       93.03      3.90 o 
   0  -3   7      149.07      134.72      6.25 o 
   1  -3   7      155.32      135.96      3.49 o 
   2  -3   7       85.30       99.44      5.67 o 
   3  -3   7      113.84      117.90      6.84 o 
   4  -3   7      223.64      208.49     11.59 o 
   5  -3   7       88.27       91.60      6.96 o 
   6  -3   7       52.46       55.51      4.92 o 
   7  -3   7        0.49        0.24      1.38 o 
   8  -3   7        3.57        3.78      5.67 o 
   9  -3   7        3.35        1.02      2.02 o 
 -10  -2   7        0.61       -0.03      1.80 o 
  -9  -2   7        5.36        7.26      3.30 o 
  -8  -2   7        2.02        6.42      2.25 o 
  -7  -2   7        1.13        1.59      1.97 o 
  -6  -2   7        9.42       13.19      2.30 o 
  -5  -2   7        9.53       10.05      1.79 o 
  -4  -2   7      146.93      145.22      7.56 o 
  -3  -2   7       58.64       60.31      2.82 o 
  -2  -2   7      523.99      550.41     16.84 o 
  -1  -2   7       86.21       83.60      3.16 o 
   0  -2   7      646.33      597.71     15.49 o 
   1  -2   7     1598.05     1550.34     35.67 o 
   2  -2   7      131.15      128.53      7.19 o 
   3  -2   7       18.21       14.20      1.94 o 
   4  -2   7       74.01       73.79      4.92 o 
   5  -2   7       13.05       13.00      2.28 o 
   6  -2   7        4.88        1.56      2.43 o 
   7  -2   7       24.36       24.32      3.38 o 
   8  -2   7       31.42       26.73      3.74 o 
   9  -2   7        3.66        5.33      2.41 o 
 -10  -1   7        0.80        0.35      2.20 o 
  -9  -1   7        8.44        8.03      2.55 o 
  -8  -1   7        4.47        0.27      1.50 o 
  -7  -1   7       10.67       11.98      3.16 o 
  -6  -1   7       19.95       15.64      2.14 o 
  -5  -1   7       62.05       62.32      2.84 o 
  -4  -1   7        2.26        2.57      2.10 o 
  -3  -1   7      155.03      177.59      6.18 o 
  -2  -1   7      104.07      103.13      3.93 o 
  -1  -1   7       33.24       28.69      1.58 o 
   0  -1   7       15.54       16.26      1.99 o 
   1  -1   7      426.07      429.75     19.97 o 
   2  -1   7       94.93       93.59      5.76 o 
   3  -1   7       49.28       61.67      3.93 o 
   4  -1   7        1.58        9.81      4.67 o 
   5  -1   7       25.70       27.45      3.15 o 
   6  -1   7       23.91       22.57      3.25 o 
   7  -1   7        0.67        2.05      2.26 o 
   8  -1   7        4.89        7.57      2.29 o 
   9  -1   7        7.99        4.87      2.39 o 
  10  -1   7        0.90        2.85      2.11 o 
 -10   0   7        0.74       -0.67      1.89 o 
  -9   0   7        8.11       10.17      2.93 o 
  -8   0   7        8.93       10.46      3.59 o 
  -7   0   7       21.04       24.30      3.64 o 
  -6   0   7       47.11       43.45      6.31 o 
  -5   0   7       33.12       31.37      2.76 o 
  -4   0   7       49.47       47.61      3.00 o 
  -3   0   7      105.77      106.64      4.41 o 
  -2   0   7        8.69        9.48      1.74 o 
  -1   0   7      401.40      438.71     13.54 o 
   0   0   7      455.64      467.97     13.08 o 
   1   0   7       63.51       59.23      1.80 o 
   2   0   7      142.29      143.47     17.21 o 
   3   0   7      168.04      178.47     11.72 o 
   4   0   7       60.60       59.38      3.89 o 
   5   0   7       36.18       35.79      3.52 o 
   6   0   7       28.36       25.42      2.79 o 
   7   0   7       18.97       21.76      3.95 o 
   8   0   7       38.03       33.70      4.08 o 
   9   0   7       26.05       19.65      3.71 o 
  10   0   7        0.06       -0.29      1.76 o 
 -10   1   7        0.84       -1.26      2.06 o 
  -9   1   7        1.81        2.10      1.85 o 
  -8   1   7       44.66       44.51      5.71 o 
  -7   1   7       35.94       28.96      2.38 o 
  -6   1   7      114.75       98.70      7.21 o 
  -5   1   7       15.48       17.06      1.64 o 
  -4   1   7        0.30        3.75      2.30 o 
  -3   1   7       27.77       34.36      3.65 o 
  -2   1   7       78.26       90.53      3.56 o 
  -1   1   7      299.32      324.68     10.29 o 
   0   1   7        9.98       10.76      0.98 o 
   1   1   7       49.65       48.86      1.77 o 
   2   1   7      348.32      363.09      9.05 o 
   3   1   7        2.84        4.27      0.38 o 
   4   1   7       24.21       23.62      3.36 o 
   5   1   7      116.97      111.22      6.69 o 
   6   1   7       31.30       29.94      3.17 o 
   7   1   7       13.35       16.55      2.68 o 
   8   1   7       18.51       19.74      3.43 o 
   9   1   7       36.04       28.85      4.27 o 
  10   1   7        0.37        9.31      3.07 o 
 -10   2   7        0.50        5.99      4.19 o 
  -9   2   7        0.27       -0.95      1.65 o 
  -8   2   7       20.65       19.89      3.44 o 
  -7   2   7        8.56        7.71      1.39 o 
  -6   2   7       16.54       14.51      2.09 o 
  -5   2   7       18.31       19.10      1.85 o 
  -4   2   7       10.49       14.61      1.44 o 
  -3   2   7       45.57       41.93      2.16 o 
  -2   2   7      151.23      172.04      6.19 o 
  -1   2   7       66.05       75.79      4.55 o 
   0   2   7      370.51      347.90     10.50 o 
   1   2   7      212.40      234.91      7.37 o 
   2   2   7       32.03       34.02      1.68 o 
   3   2   7       89.47      101.91      4.56 o 
   4   2   7       14.41       13.52      0.91 o 
   5   2   7        7.79        7.71      0.78 o 
   6   2   7       35.93       33.37      3.32 o 
   7   2   7       17.95       17.58      2.87 o 
   8   2   7       18.53       18.78      6.94 o 
   9   2   7        6.12        4.75      2.23 o 
  10   2   7        0.24       -0.01      1.78 o 
  -9   3   7        7.99        3.50      3.81 o 
  -8   3   7        0.77        0.13      1.50 o 
  -7   3   7        3.11        1.31      1.05 o 
  -6   3   7       31.05       28.49      2.62 o 
  -5   3   7       31.46       33.91      2.67 o 
  -4   3   7       32.00       28.70      2.22 o 
  -3   3   7        3.63        6.65      2.33 o 
  -2   3   7       44.23       44.55      2.29 o 
  -1   3   7      101.80      105.45      4.11 o 
   0   3   7      560.45      586.71     17.66 o 
   1   3   7      479.99      511.11     15.38 o 
   2   3   7      655.80      734.43     22.92 o 
   3   3   7      139.94      141.52      4.95 o 
   4   3   7       72.83       70.39      2.95 o 
   5   3   7       74.15       74.05      3.87 o 
   6   3   7       63.34       61.18      3.07 o 
   7   3   7        5.84        4.59      1.06 o 
   8   3   7       28.69       35.95      4.63 o 
   9   3   7        0.78        2.90      2.19 o 
  10   3   7        2.23        2.28      2.25 o 
  -9   4   7        0.23        1.73      3.62 o 
  -8   4   7        2.03        3.96      4.53 o 
  -7   4   7        0.67       -0.07      0.92 o 
  -6   4   7       26.04       23.40      2.20 o 
  -5   4   7        1.37        1.43      1.14 o 
  -4   4   7      164.10      174.15      8.17 o 
  -3   4   7      100.36       97.62      4.47 o 
  -2   4   7       60.31       62.41      2.86 o 
  -1   4   7       43.94       48.34      2.21 o 
   0   4   7      223.51      244.64      7.87 o 
   1   4   7        0.41        2.17      1.70 o 
   2   4   7      249.19      260.92      8.96 o 
   3   4   7       22.07       23.52      1.77 o 
   4   4   7       10.73       15.16      1.51 o 
   5   4   7      151.74      145.07      5.83 o 
   6   4   7        1.51       -0.88      0.93 o 
   7   4   7       19.69       19.53      3.91 o 
   8   4   7       16.54       15.95      2.72 o 
   9   4   7        4.42        9.88      4.60 o 
  10   4   7       12.05       10.26      3.39 o 
  11   4   7        7.76       17.30      5.78 o 
  -8   5   7        0.28       -1.06      2.25 o 
  -7   5   7        2.88        2.25      3.12 o 
  -6   5   7       10.97       10.00      2.63 o 
  -5   5   7       20.94       20.93      2.16 o 
  -4   5   7       68.05       67.47      3.77 o 
  -3   5   7       37.45       37.05      2.13 o 
  -2   5   7       65.21       66.57      2.82 o 
  -1   5   7       45.55       44.67      2.02 o 
   0   5   7       15.29       20.51      2.05 o 
   1   5   7      303.88      296.72      9.89 o 
   2   5   7      630.30      674.65     23.00 o 
   3   5   7      108.96      110.52      4.69 o 
   4   5   7        4.67        7.22      1.24 o 
   5   5   7       42.95       41.70      2.54 o 
   6   5   7       92.81      101.16      5.28 o 
   7   5   7       54.41       50.87      3.23 o 
   8   5   7        4.74        7.42      2.97 o 
   9   5   7        1.31        3.45      2.37 o 
  11   5   7        1.05        0.18      3.61 o 
  -8   6   7        0.61        3.72      3.70 o 
  -7   6   7        0.76        0.34      1.44 o 
  -6   6   7        1.92       -1.72      1.78 o 
  -5   6   7        1.76        4.27      2.47 o 
  -4   6   7      196.45      211.57     14.69 o 
  -3   6   7       13.02       18.57      2.80 o 
  -2   6   7       59.70       63.18      4.80 o 
  -1   6   7       53.93       50.82      4.10 o 
   0   6   7      162.19      154.88      9.75 o 
   1   6   7       39.75       38.80      2.20 o 
   2   6   7       51.43       54.33      3.16 o 
   3   6   7      140.31      125.98      5.35 o 
   4   6   7       13.59       12.61      1.58 o 
   5   6   7       59.52       57.36      3.53 o 
   6   6   7       23.65       20.46      2.28 o 
   7   6   7       39.04       34.03      2.90 o 
   8   6   7        2.68        3.50      1.33 o 
   9   6   7        0.17      135.22     77.68 o 
  10   6   7        6.63       13.29      5.18 o 
  11   6   7        1.33        0.23      2.95 o 
  -8   7   7        4.95        1.77      3.55 o 
  -7   7   7       10.56       10.59      2.78 o 
  -6   7   7        1.97        4.67      2.47 o 
  -5   7   7       13.12       11.97      2.94 o 
  -4   7   7        1.42        3.13      2.69 o 
  -3   7   7       25.23       17.61      2.86 o 
  -2   7   7       14.93       15.34      2.97 o 
  -1   7   7       33.69       35.11      4.04 o 
   0   7   7      114.58      114.43      7.83 o 
   1   7   7       15.81       19.84      1.90 o 
   2   7   7       52.58       46.67      2.88 o 
   3   7   7      169.84      167.50     11.12 o 
   4   7   7       33.87       36.89      2.63 o 
   5   7   7      129.59      133.85      7.97 o 
   6   7   7       40.21       35.79      2.98 o 
   7   7   7       41.35       37.89      3.33 o 
   8   7   7        0.17        5.09      2.64 o 
   9   7   7        1.37        2.51      1.51 o 
  10   7   7        1.05        0.50      3.55 o 
  -7   8   7        2.04        2.15      2.67 o 
  -6   8   7        1.07       -1.10      2.04 o 
  -5   8   7        1.58        0.66      1.75 o 
  -4   8   7        0.91        0.80      2.39 o 
  -3   8   7      119.61      113.52      8.77 o 
  -2   8   7       23.67       24.12      6.22 o 
  -1   8   7       36.19       37.66      4.90 o 
   0   8   7       32.43       29.27      3.71 o 
   1   8   7        4.55        1.68      1.44 o 
   2   8   7        4.68        6.72      1.01 o 
   3   8   7       36.31       36.71      2.67 o 
   4   8   7      233.61      246.58     11.88 o 
   5   8   7       14.14       17.87      2.08 o 
   6   8   7        5.00        4.11      2.29 o 
   7   8   7       17.21       17.11      2.14 o 
   8   8   7       16.27       17.25      3.29 o 
   9   8   7        3.69        4.69      1.78 o 
  10   8   7        2.41       14.70      5.23 o 
  -6   9   7        2.24       -1.09      2.13 o 
  -5   9   7        1.40        0.19      1.65 o 
  -4   9   7        0.38        3.18      2.27 o 
  -3   9   7        1.29       -1.42      1.79 o 
  -2   9   7       16.22       18.47      6.34 o 
  -1   9   7       45.81       49.45      5.15 o 
   0   9   7       32.58       31.48      3.88 o 
   1   9   7       11.81       20.24      3.33 o 
   2   9   7       10.19       14.88      2.85 o 
   3   9   7       56.97       51.36      3.12 o 
   4   9   7      308.67      305.55     14.04 o 
   5   9   7        9.24       11.53      2.07 o 
   6   9   7       22.80       22.95      3.72 o 
   7   9   7        6.77        8.99      1.79 o 
   8   9   7        9.54       11.13      2.22 o 
   9   9   7        4.40        4.00      1.73 o 
  -6  10   7        0.48        0.98      2.02 o 
  -5  10   7        0.48       -0.08      1.81 o 
  -4  10   7        2.43       -0.12      4.53 o 
  -3  10   7        0.26        3.44      3.43 o 
  -2  10   7        6.18        9.39      2.94 o 
  -1  10   7       12.49       10.90      2.71 o 
   0  10   7       18.33       16.75      3.04 o 
   1  10   7        5.23        9.84      5.17 o 
   2  10   7        3.98        3.87      2.55 o 
   3  10   7       77.95       75.76      6.05 o 
   4  10   7       26.39       34.51      7.68 o 
   5  10   7       15.55       11.81      1.88 o 
   6  10   7       31.73       32.09      3.03 o 
   7  10   7        2.87        4.52      2.78 o 
   8  10   7        0.77        2.39      2.16 o 
   9  10   7        2.98        6.01      2.51 o 
  10  10   7        1.21        1.27      3.15 o 
  -5  11   7        4.24        2.75      2.54 o 
  -4  11   7        3.30        6.74      3.06 o 
  -3  11   7        1.09        6.82      9.33 o 
  -2  11   7       14.62       15.09      6.75 o 
  -1  11   7        5.46        4.56      2.49 o 
   0  11   7       12.39       16.45      5.13 o 
   1  11   7       18.87       16.02      3.45 o 
   2  11   7       35.53       39.37      4.65 o 
   3  11   7       51.60       51.01      5.74 o 
   4  11   7       15.29       11.37      3.25 o 
   5  11   7       56.97       55.38      4.14 o 
   6  11   7        3.31        3.02      1.49 o 
   7  11   7        2.00        2.66      1.55 o 
   8  11   7        2.12        2.34      1.54 o 
   9  11   7        0.94        2.43      5.34 o 
  -4  12   7        2.88        3.76      6.84 o 
  -3  12   7        3.45       10.25      6.68 o 
  -2  12   7       20.26       14.50      3.50 o 
  -1  12   7        1.28       -0.01      1.80 o 
   0  12   7        5.18        6.65      8.66 o 
   1  12   7       14.86       12.82      3.41 o 
   2  12   7       19.53       14.70      3.29 o 
   3  12   7       14.42       12.90      3.96 o 
   4  12   7       17.01       24.28      5.82 o 
   5  12   7       12.67       12.29      3.13 o 
   6  12   7        8.14        8.23      3.41 o 
   7  12   7        1.75        2.95      1.57 o 
   8  12   7        1.51        1.19      1.72 o 
   9  12   7        0.18        3.87      2.29 o 
  -3  13   7        2.78        3.25      2.76 o 
  -2  13   7        2.21        0.58      3.00 o 
  -1  13   7        5.00        9.67      3.16 o 
   0  13   7        5.67        5.81      2.95 o 
   1  13   7        3.47        5.77      2.93 o 
   2  13   7       12.09        9.23      5.67 o 
   3  13   7        9.71       10.00      6.82 o 
   4  13   7        0.37       -1.39      2.13 o 
   5  13   7        0.33        9.00      2.76 o 
   6  13   7        3.35        6.23      4.37 o 
   7  13   7        3.48       -0.90      1.97 o 
   8  13   7        0.57        2.63      3.23 o 
  -2  14   7        0.39       -2.96      3.44 o 
  -1  14   7        5.82        8.06      3.77 o 
   0  14   7        3.02        5.18      6.07 o 
   1  14   7        6.82       10.41      5.58 o 
   2  14   7        4.14        4.41      2.66 o 
   3  14   7        8.14        3.73      2.60 o 
   4  14   7        1.41        3.79      2.70 o 
   5  14   7        1.32        1.30      2.47 o 
   6  14   7        0.14        4.86      2.94 o 
   7  14   7        0.77        3.06      2.77 o 
   0  15   7        1.10       -1.40      2.44 o 
   1  15   7        2.64       -2.56      2.56 o 
   2  15   7        6.18        0.37      2.61 o 
   3  15   7       16.98       17.76      4.34 o 
   4  15   7        9.53       11.99      3.94 o 
   5  15   7        6.67        2.62      2.55 o 
   6  15   7        0.60        0.58      2.08 o 
  -6 -14   8        0.72        0.06      2.00 o 
  -5 -14   8        0.45        1.17      2.31 o 
  -4 -14   8        6.20        7.64      5.02 o 
  -3 -14   8        4.28        4.93      4.40 o 
  -2 -14   8        1.05        0.25      1.64 o 
  -1 -14   8       18.61       22.83      6.62 o 
   0 -14   8        0.12        0.14      2.54 o 
  -7 -13   8        4.90        4.31      2.70 o 
  -6 -13   8        3.74       11.60      9.53 o 
  -5 -13   8        4.64       11.36      3.26 o 
  -4 -13   8       20.71       19.46      4.16 o 
  -3 -13   8        0.16        0.74      1.30 o 
  -2 -13   8        0.91        1.66      1.51 o 
  -1 -13   8        0.67       -0.70      1.34 o 
   0 -13   8        0.46       -1.18      1.83 o 
   1 -13   8        0.81       -0.15      3.01 o 
   2 -13   8        0.06       -3.88      3.88 o 
  -8 -12   8        5.06        6.55      5.54 o 
  -7 -12   8        1.41       -0.81      3.26 o 
  -6 -12   8        3.50        9.79      5.31 o 
  -5 -12   8        2.20        6.11      4.70 o 
  -4 -12   8        0.51        1.30      5.27 o 
  -3 -12   8        0.11       -0.21      1.26 o 
  -2 -12   8        1.04        1.85      1.67 o 
  -1 -12   8        1.75        0.93      1.44 o 
   0 -12   8        2.28        0.09      2.16 o 
   1 -12   8        0.79        1.10      2.54 o 
   2 -12   8       11.25        6.60      2.62 o 
   3 -12   8        1.42        9.36      4.51 o 
  -9 -11   8        0.92        0.22      2.01 o 
  -8 -11   8        2.51        3.16      2.46 o 
  -7 -11   8        4.74        8.73      3.23 o 
  -6 -11   8        4.98        7.53      2.87 o 
  -5 -11   8        0.73        1.40      3.10 o 
  -4 -11   8        0.98        0.71      2.40 o 
  -3 -11   8        4.63        3.58      1.37 o 
  -2 -11   8       13.81       13.70      2.22 o 
  -1 -11   8        7.12        7.26      1.89 o 
   0 -11   8        6.26        4.87      2.27 o 
   1 -11   8       21.81       25.73      3.94 o 
   2 -11   8       11.04        8.10      2.60 o 
   3 -11   8        3.63        9.87      3.56 o 
   4 -11   8        2.13        4.05      3.64 o 
  -9 -10   8        1.03        1.51      2.57 o 
  -8 -10   8        0.64       -2.45      2.49 o 
  -7 -10   8        0.74       -0.99      1.87 o 
  -6 -10   8       13.91       10.47      5.72 o 
  -5 -10   8       13.14       10.87      2.55 o 
  -4 -10   8        0.67        3.45      6.72 o 
  -3 -10   8        1.13        1.15      1.24 o 
  -2 -10   8       18.71       16.84      2.26 o 
  -1 -10   8       32.10       36.02      3.06 o 
   0 -10   8        7.60       10.98      3.80 o 
   1 -10   8      101.09       95.94      8.33 o 
   2 -10   8        1.24        1.60      1.90 o 
   3 -10   8       22.47       21.05      3.65 o 
   4 -10   8       13.05       18.64      4.00 o 
   5 -10   8       15.36       13.38      5.28 o 
 -10  -9   8        1.08        3.60      2.65 o 
  -9  -9   8        0.31        6.10      5.42 o 
  -8  -9   8        2.49        4.61      3.37 o 
  -7  -9   8        2.96        3.48      2.45 o 
  -6  -9   8        3.97        3.52      2.11 o 
  -5  -9   8        3.44        4.12      5.50 o 
  -4  -9   8       14.72       16.26      2.05 o 
  -3  -9   8       80.20       74.65      5.03 o 
  -2  -9   8       78.05       82.67      5.41 o 
  -1  -9   8       59.72       56.14      3.62 o 
   0  -9   8       30.61       30.14      3.00 o 
   1  -9   8       35.72       32.21      2.84 o 
   2  -9   8       13.55       13.12      3.04 o 
   3  -9   8        9.41       17.56      5.06 o 
   4  -9   8        3.59        1.11      1.72 o 
   5  -9   8        0.74        1.79      3.95 o 
   6  -9   8        1.23        0.99      3.10 o 
 -10  -8   8        0.52       -1.79      1.81 o 
  -9  -8   8        0.55       -0.38      3.59 o 
  -8  -8   8        6.65        6.31      4.90 o 
  -7  -8   8        4.64        3.95      2.55 o 
  -6  -8   8       24.03       27.87      5.62 o 
  -5  -8   8        6.88        3.90      2.38 o 
  -4  -8   8       62.76       59.94      3.59 o 
  -3  -8   8       52.40       62.62      3.90 o 
  -2  -8   8      109.16       98.00      5.22 o 
  -1  -8   8       59.49       60.54      4.11 o 
   0  -8   8      110.84      107.31      6.30 o 
   1  -8   8       14.54       18.34      2.63 o 
   2  -8   8       64.17       66.77      6.07 o 
   3  -8   8        3.03        2.24      2.11 o 
   4  -8   8        2.92        1.14      1.66 o 
   5  -8   8        1.18        0.70      4.76 o 
   6  -8   8        1.20        1.03      2.17 o 
 -10  -7   8        4.16        6.67      4.37 o 
  -9  -7   8        5.03        4.63      3.69 o 
  -8  -7   8        1.79        3.57      2.24 o 
  -7  -7   8       17.10       21.71      3.94 o 
  -6  -7   8       54.98       48.99      5.11 o 
  -5  -7   8        1.05        9.11      5.34 o 
  -4  -7   8      180.36      168.33      9.29 o 
  -3  -7   8      152.22      147.97      6.72 o 
  -2  -7   8        1.16        3.71      2.17 o 
  -1  -7   8        5.74       10.03      2.65 o 
   0  -7   8       10.45       12.10      1.49 o 
   1  -7   8       23.68       21.18      2.93 o 
   2  -7   8       15.16       18.17      2.86 o 
   3  -7   8        5.29       10.27      2.45 o 
   4  -7   8        1.78        7.38      2.27 o 
   5  -7   8        5.79        8.20      4.84 o 
   6  -7   8        1.61       -0.08      1.64 o 
   7  -7   8        3.97        5.10      5.48 o 
 -10  -6   8        1.13       -0.83      1.96 o 
  -9  -6   8        9.21       12.11      3.44 o 
  -8  -6   8        9.00       10.76      3.40 o 
  -7  -6   8       89.98       99.95      9.03 o 
  -6  -6   8       39.71       36.39      4.19 o 
  -5  -6   8       40.17       44.81      4.20 o 
  -4  -6   8      208.05      194.93     14.02 o 
  -3  -6   8      230.39      207.49      8.22 o 
  -2  -6   8      216.60      191.45      7.63 o 
  -1  -6   8        8.31       12.18      1.44 o 
   0  -6   8        5.22        8.71      1.34 o 
   1  -6   8       59.11       57.57      4.77 o 
   2  -6   8       64.94       70.52      6.17 o 
   3  -6   8       10.06        8.44      2.54 o 
   4  -6   8        0.57        4.97      3.56 o 
   5  -6   8        9.27       10.39      2.95 o 
   6  -6   8        2.44        5.70      3.20 o 
   7  -6   8        7.44       15.75      3.62 o 
   8  -6   8        4.18        6.13      3.46 o 
 -10  -5   8        0.05       -1.76      2.17 o 
  -9  -5   8        4.17       -1.91      1.91 o 
  -8  -5   8        0.89        1.24      2.03 o 
  -7  -5   8       68.01       64.51     11.89 o 
  -6  -5   8       29.48       27.85      4.38 o 
  -5  -5   8       51.16       50.94      6.22 o 
  -4  -5   8        4.01        2.41      0.96 o 
  -3  -5   8       44.20       41.14      2.55 o 
  -2  -5   8       61.47       55.40      2.98 o 
  -1  -5   8       25.34       26.22      2.16 o 
   0  -5   8        3.82        5.58      1.22 o 
   1  -5   8       65.00       55.22      7.51 o 
   2  -5   8        1.78        4.20      1.68 o 
   3  -5   8      167.08      171.42     11.03 o 
   4  -5   8       24.43       25.37      3.35 o 
   5  -5   8       60.81       60.70      7.48 o 
   6  -5   8        2.35        5.75      3.49 o 
   7  -5   8        3.63        2.26      4.07 o 
   8  -5   8        0.23        0.29      1.84 o 
 -10  -4   8        1.79        3.66      2.39 o 
  -9  -4   8        3.14        1.86      1.97 o 
  -8  -4   8        4.19        5.45      3.87 o 
  -7  -4   8       17.16       22.79      3.39 o 
  -6  -4   8        9.13       11.75      2.52 o 
  -5  -4   8       18.11       19.02      3.06 o 
  -4  -4   8       45.21       45.87      2.82 o 
  -3  -4   8       18.41       19.79      2.10 o 
  -2  -4   8       38.51       35.21      2.18 o 
  -1  -4   8       49.40       46.17      2.31 o 
   0  -4   8      130.87      127.15      4.41 o 
   1  -4   8      292.73      250.05     15.95 o 
   2  -4   8       81.80       80.87      5.37 o 
   3  -4   8        6.24        8.19      2.05 o 
   4  -4   8       94.47       95.30      7.13 o 
   5  -4   8       22.44       24.55      3.40 o 
   6  -4   8       16.20       23.00      3.72 o 
   7  -4   8        1.54        1.33      1.73 o 
   8  -4   8        0.18        1.95      2.75 o 
 -10  -3   8        0.68        0.68      2.13 o 
  -9  -3   8        0.68        1.33      1.88 o 
  -8  -3   8        1.11        4.17      2.58 o 
  -7  -3   8        1.92        5.90      3.00 o 
  -6  -3   8       23.57       25.32      3.20 o 
  -5  -3   8        2.10        1.03      1.41 o 
  -4  -3   8       52.06       50.45      4.79 o 
  -3  -3   8       42.87       40.64      2.27 o 
  -2  -3   8       10.86       10.46      1.24 o 
  -1  -3   8       62.99       59.64      2.64 o 
   0  -3   8       16.69       18.95      1.57 o 
   1  -3   8      218.41      198.23      7.53 o 
   2  -3   8      133.34      121.67      6.94 o 
   3  -3   8      135.90      131.84      7.88 o 
   4  -3   8       33.09       37.23      4.12 o 
   5  -3   8       86.28       85.10      6.61 o 
   6  -3   8        2.11        4.71      2.29 o 
   7  -3   8        7.51       10.70      2.49 o 
   8  -3   8        3.02        4.88      3.98 o 
   9  -3   8        1.73        6.66      3.90 o 
 -10  -2   8        0.74        1.91      2.23 o 
  -9  -2   8        2.32        1.22      1.88 o 
  -8  -2   8        1.25        5.18      2.40 o 
  -7  -2   8        2.49        7.93      3.20 o 
  -6  -2   8       11.65       12.14      2.44 o 
  -5  -2   8        4.87        4.68      1.06 o 
  -4  -2   8       36.89       40.47      2.57 o 
  -3  -2   8      220.31      237.11      8.62 o 
  -2  -2   8       44.17       39.18      2.22 o 
  -1  -2   8       86.27       97.71      3.80 o 
   0  -2   8       12.56       11.45      0.95 o 
   1  -2   8      254.32      227.39      9.93 o 
   2  -2   8       18.90       22.33      3.80 o 
   3  -2   8      102.26      104.28      6.57 o 
   4  -2   8       12.82       12.23      2.61 o 
   5  -2   8      138.30      135.16      9.32 o 
   6  -2   8       12.41       11.11      2.41 o 
   7  -2   8        3.87        5.79      2.40 o 
   8  -2   8       15.13       17.06      3.17 o 
   9  -2   8        8.91        9.52      3.10 o 
 -10  -1   8        1.09        0.69      1.94 o 
  -9  -1   8        1.50        0.27      3.78 o 
  -8  -1   8       13.42       12.51      2.85 o 
  -7  -1   8       12.45       14.71      2.74 o 
  -6  -1   8       17.65       12.63      2.54 o 
  -5  -1   8       12.99       17.35      2.46 o 
  -4  -1   8       93.65       99.10      4.69 o 
  -3  -1   8      142.94      149.12      5.69 o 
  -2  -1   8      304.21      273.24      9.63 o 
  -1  -1   8       78.83       72.75      2.99 o 
   0  -1   8      192.17      200.48      6.30 o 
   1  -1   8      146.44      131.05      9.48 o 
   2  -1   8      146.78      132.90     10.86 o 
   3  -1   8       16.87       14.52      2.00 o 
   4  -1   8        0.73        5.79      3.25 o 
   5  -1   8       27.31       30.47      3.41 o 
   6  -1   8       24.58       25.68      3.45 o 
   7  -1   8        0.45        2.81      2.66 o 
   8  -1   8        7.16        9.29      3.59 o 
   9  -1   8        0.13       -2.02      2.10 o 
 -10   0   8        0.18        2.19      2.43 o 
  -9   0   8        0.85        0.36      1.56 o 
  -8   0   8        2.64        2.02      1.89 o 
  -7   0   8       11.42       12.50      2.64 o 
  -6   0   8        0.90        1.34      1.52 o 
  -5   0   8       27.88       25.15      2.39 o 
  -4   0   8       59.74       62.22      3.69 o 
  -3   0   8        9.09       11.67      2.19 o 
  -2   0   8       99.31      103.99      4.74 o 
  -1   0   8       88.79       89.92      3.61 o 
   0   0   8        2.43        2.64      0.75 o 
   1   0   8       70.85       69.79      2.35 o 
   2   0   8       71.84       67.79      4.91 o 
   3   0   8        9.72       10.82      2.47 o 
   4   0   8       48.29       51.36      3.94 o 
   5   0   8      105.79      109.05      7.54 o 
   6   0   8       13.12       12.97      5.13 o 
   7   0   8       26.27       26.83      3.44 o 
   8   0   8       14.19       12.00      2.79 o 
   9   0   8       22.48       22.03      5.48 o 
  10   0   8        6.49        4.17      2.63 o 
 -10   1   8        0.62       -4.95      5.00 o 
  -9   1   8        0.17       -1.94      1.94 o 
  -8   1   8        1.12        0.59      1.59 o 
  -7   1   8        9.05       10.80      2.45 o 
  -6   1   8       12.90       11.17      1.70 o 
  -5   1   8       26.06       26.81      2.16 o 
  -4   1   8       66.09       68.25      3.89 o 
  -3   1   8       52.39       50.39      3.23 o 
  -2   1   8        2.48        1.91      0.83 o 
  -1   1   8        5.28        6.35      1.49 o 
   0   1   8       42.33       38.20      2.85 o 
   1   1   8        0.54        2.06      1.87 o 
   2   1   8      121.56      113.49      4.38 o 
   3   1   8       14.05       22.34      2.46 o 
   4   1   8      136.37      124.89      7.33 o 
   5   1   8       26.34       29.05      3.44 o 
   6   1   8       43.56       41.10      9.99 o 
   7   1   8        8.18        5.94      2.15 o 
   8   1   8       18.71       18.40      5.15 o 
   9   1   8        3.39        8.74      2.69 o 
  10   1   8        0.11        2.51      2.77 o 
  -9   2   8        2.47        1.87      2.07 o 
  -8   2   8        0.63        0.66      1.84 o 
  -7   2   8       20.79       26.75      3.32 o 
  -6   2   8       46.55       39.91      4.83 o 
  -5   2   8       10.00       10.96      1.88 o 
  -4   2   8       46.84       46.25      4.28 o 
  -3   2   8       47.44       51.10      3.79 o 
  -2   2   8       57.48       68.10      3.31 o 
  -1   2   8      136.96      142.90      5.66 o 
   0   2   8       40.73       44.23      2.24 o 
   1   2   8      197.39      213.31      7.05 o 
   2   2   8      117.75      114.28      4.17 o 
   3   2   8       76.41       79.35      6.70 o 
   4   2   8       47.68       46.43      5.77 o 
   5   2   8      236.50      248.51     14.19 o 
   6   2   8       13.16       12.75      3.39 o 
   7   2   8        8.52        7.91      2.61 o 
   8   2   8        6.31        4.58      2.90 o 
   9   2   8        8.02        8.27      2.68 o 
  10   2   8        0.33        2.02      3.21 o 
  -9   3   8        0.16        3.17      3.91 o 
  -8   3   8        2.10        6.03      2.91 o 
  -7   3   8        3.66        3.13      2.04 o 
  -6   3   8        9.28        6.61      1.78 o 
  -5   3   8       45.88       51.12      3.95 o 
  -4   3   8       23.20       21.35      2.10 o 
  -3   3   8        7.30        8.53      1.32 o 
  -2   3   8       67.12       65.73      3.43 o 
  -1   3   8       39.68       41.97      2.23 o 
   0   3   8      216.35      221.76      7.97 o 
   1   3   8      101.15       97.37      3.94 o 
   2   3   8      236.83      266.47      9.20 o 
   3   3   8      114.62      108.24      4.59 o 
   4   3   8       14.24       12.39      1.21 o 
   5   3   8       10.79       10.04      1.52 o 
   6   3   8       98.96       93.95      6.70 o 
   7   3   8        7.07        6.27      3.58 o 
   8   3   8        0.69       -0.41      1.72 o 
   9   3   8        0.90        1.78      1.82 o 
  10   3   8        2.99        7.34      2.90 o 
  -9   4   8        1.83        3.90      4.24 o 
  -8   4   8        1.44       -0.43      2.86 o 
  -7   4   8        1.46       -0.44      1.66 o 
  -6   4   8       12.94       17.60      2.93 o 
  -5   4   8       45.93       52.50      3.90 o 
  -4   4   8      152.21      149.91     11.82 o 
  -3   4   8       82.89       86.74      5.16 o 
  -2   4   8       40.58       45.00      2.69 o 
  -1   4   8        6.07        6.17      1.14 o 
   0   4   8      144.90      139.71      5.29 o 
   1   4   8      158.59      168.69      6.31 o 
   2   4   8       48.24       57.83      3.05 o 
   3   4   8      149.22      163.34      6.44 o 
   4   4   8        3.62        3.29      1.18 o 
   5   4   8        2.16        2.42      1.06 o 
   6   4   8       54.34       47.54      2.91 o 
   7   4   8       18.68       29.02      3.98 o 
   8   4   8        7.28        5.70      2.20 o 
   9   4   8        0.43        2.58      2.08 o 
  10   4   8        1.39        8.56      4.67 o 
  -7   5   8        6.14        7.58      1.92 o 
  -6   5   8        6.53        9.12      2.06 o 
  -5   5   8       11.41       13.78      2.69 o 
  -4   5   8       10.28       11.52      1.69 o 
  -3   5   8       53.79       49.19      2.87 o 
  -2   5   8       10.37        6.63      2.26 o 
  -1   5   8        0.87        1.70      1.54 o 
   0   5   8      502.44      525.14     20.70 o 
   1   5   8      131.48      147.69      6.01 o 
   2   5   8       65.21       64.41      5.12 o 
   3   5   8       94.61       92.20      4.55 o 
   4   5   8       63.44       67.72      3.58 o 
   5   5   8       11.04       10.77      1.48 o 
   6   5   8        1.83        0.13      1.35 o 
   7   5   8        7.52        8.67      2.98 o 
   8   5   8        2.12        1.62      3.07 o 
   9   5   8        1.58       -2.02      2.02 o 
  10   5   8        1.23        2.73      5.77 o 
  -8   6   8        0.33       -1.07      3.24 o 
  -7   6   8        3.24        2.31      1.98 o 
  -6   6   8        9.05        7.77      2.60 o 
  -5   6   8       23.84       21.73      3.45 o 
  -4   6   8       65.05       57.15      5.54 o 
  -3   6   8       36.26       35.29      3.69 o 
  -2   6   8       32.64       29.44      3.35 o 
  -1   6   8       53.30       54.80      3.93 o 
   0   6   8       45.32       41.18      2.12 o 
   1   6   8       53.26       52.24      2.82 o 
   2   6   8      109.49      109.66      4.91 o 
   3   6   8      132.54      138.96      6.13 o 
   4   6   8       10.99       10.78      1.61 o 
   5   6   8       75.50       83.18      4.80 o 
   6   6   8       13.14       15.61      1.95 o 
   7   6   8       27.09       22.17      2.30 o 
   8   6   8        7.47        6.88      2.43 o 
   9   6   8        3.55       -1.41      2.12 o 
  10   6   8        3.97        2.14      3.46 o 
  -7   7   8        1.53       -1.13      1.99 o 
  -6   7   8        3.17        1.79      1.87 o 
  -5   7   8        5.83       10.11      5.39 o 
  -4   7   8        0.25       -1.24      1.84 o 
  -3   7   8       47.67       49.04      5.25 o 
  -2   7   8        1.38       -0.65      1.42 o 
  -1   7   8       89.93       89.88      6.73 o 
   0   7   8       42.84       39.44      2.03 o 
   1   7   8       12.49        9.57      1.20 o 
   2   7   8        9.95       11.79      1.54 o 
   3   7   8       11.26       12.51      1.94 o 
   4   7   8       41.84       43.25      3.14 o 
   5   7   8       76.93       77.89      4.74 o 
   6   7   8       19.74       23.28      2.33 o 
   7   7   8        5.49        4.90      1.60 o 
   8   7   8        6.30        3.00      1.60 o 
   9   7   8        4.21        0.19      1.57 o 
  10   7   8        0.20       -2.97      3.76 o 
  -7   8   8        0.70        2.84      2.21 o 
  -6   8   8        1.56       -0.35      1.70 o 
  -5   8   8       12.30       13.94      3.07 o 
  -4   8   8        7.76       10.24      2.56 o 
  -3   8   8       17.09       19.91      5.29 o 
  -2   8   8        4.73        4.55      2.10 o 
  -1   8   8        2.13        2.47      3.50 o 
   0   8   8        5.82        3.72      1.81 o 
   1   8   8        8.57       10.17      3.36 o 
   2   8   8       10.96       11.46      2.91 o 
   3   8   8       35.64       35.75      2.79 o 
   4   8   8      200.70      205.70      9.96 o 
   5   8   8       76.00       69.34      4.75 o 
   6   8   8        7.16        8.76      2.43 o 
   7   8   8       13.44       16.38      3.77 o 
   8   8   8        1.11        0.44      1.41 o 
   9   8   8        4.53        5.56      6.06 o 
  10   8   8        0.59        2.69      3.65 o 
  -6   9   8        0.43       -1.14      2.11 o 
  -5   9   8        0.15       -2.56      2.56 o 
  -4   9   8        4.93        8.11      3.27 o 
  -3   9   8        3.52        5.43      2.77 o 
  -2   9   8        6.00        8.60      3.76 o 
  -1   9   8        7.62       10.94      2.80 o 
   0   9   8        3.58        4.49      4.77 o 
   1   9   8        4.34       10.50      2.82 o 
   2   9   8       24.34       26.70      5.85 o 
   3   9   8       60.89       63.16      7.30 o 
   4   9   8       36.74       43.61      3.44 o 
   5   9   8       12.45        8.57      1.81 o 
   6   9   8        0.17        8.32      2.90 o 
   7   9   8       11.23       16.56      2.59 o 
   8   9   8        0.93       -0.39      1.33 o 
   9   9   8        1.10        3.39      2.21 o 
  10   9   8        1.25        4.62      4.74 o 
  -5  10   8        1.98        3.25      5.31 o 
  -4  10   8       22.39       25.57      4.74 o 
  -3  10   8       15.34       17.03      3.96 o 
  -2  10   8       17.60       21.67      4.67 o 
  -1  10   8        0.58        5.01      5.68 o 
   0  10   8       18.70       21.33      3.88 o 
   1  10   8        0.07       -0.38      1.84 o 
   2  10   8        9.98       10.21      2.42 o 
   3  10   8        0.60        2.29      1.66 o 
   4  10   8        8.57       10.67      2.41 o 
   5  10   8       17.66       12.15      2.11 o 
   6  10   8       30.97       27.80      2.98 o 
   7  10   8        9.27       14.04      2.42 o 
   8  10   8        7.23       10.27      2.50 o 
   9  10   8        0.48       -0.98      2.66 o 
  -4  11   8        4.46        7.00      3.54 o 
  -3  11   8        1.75        5.26      3.97 o 
  -2  11   8       24.55       26.00      5.64 o 
  -1  11   8       20.83       24.26      7.19 o 
   0  11   8       24.91       30.59      4.50 o 
   1  11   8       10.02       11.98      3.10 o 
   2  11   8        4.92        7.51      3.82 o 
   3  11   8       15.23       11.79      6.43 o 
   4  11   8        2.88        0.38      1.91 o 
   5  11   8       10.47       11.82      2.06 o 
   6  11   8        2.27        1.59      1.27 o 
   7  11   8        0.20       -0.65      1.74 o 
   8  11   8        0.10        0.21      1.77 o 
   9  11   8        0.05        0.60      2.48 o 
  -3  12   8        0.18        0.66      3.09 o 
  -2  12   8        0.85        1.17      4.08 o 
  -1  12   8        8.93       13.16      5.94 o 
   0  12   8        4.52        3.91      4.86 o 
   1  12   8        3.48        2.45      2.23 o 
   2  12   8        3.45        3.44      6.87 o 
   3  12   8        8.23       12.29      3.09 o 
   4  12   8        1.62        4.57      3.93 o 
   5  12   8        9.82        6.56      2.95 o 
   6  12   8        6.07        7.09      2.68 o 
   7  12   8        1.03        2.53      2.24 o 
   8  12   8        0.26       -0.13      1.72 o 
  -2  13   8        3.78        6.33      3.43 o 
  -1  13   8        6.59       10.45      3.64 o 
   0  13   8        1.74       13.55      7.52 o 
   1  13   8        1.56       -0.23      1.82 o 
   2  13   8        1.42        3.59      3.33 o 
   3  13   8        8.06       13.13      3.35 o 
   4  13   8        5.60        4.65      2.76 o 
   5  13   8        1.08        8.46      5.78 o 
   6  13   8        1.33       -1.05      1.94 o 
   7  13   8        6.41        5.66      3.01 o 
   8  13   8        0.16        0.98      3.50 o 
  -1  14   8        1.25        3.49      2.75 o 
   0  14   8        4.99        7.00      5.69 o 
   1  14   8        8.26       12.59      3.78 o 
   2  14   8        7.01        5.67      2.75 o 
   3  14   8        7.05       10.90      4.56 o 
   4  14   8        4.77        3.68      5.28 o 
   5  14   8        3.29        1.08      2.06 o 
   6  14   8        0.18        2.07      2.33 o 
   7  14   8        0.68        5.06      6.34 o 
   1  15   8        0.90        3.22      2.58 o 
   2  15   8        0.15       -1.99      2.60 o 
   3  15   8        7.92        7.10      3.72 o 
   4  15   8        3.16        3.87      2.80 o 
   5  15   8        3.22        5.29      3.33 o 
  -5 -14   9        2.54        2.64      3.82 o 
  -4 -14   9        0.87        3.53      2.87 o 
  -3 -14   9        1.82        3.21      4.92 o 
  -2 -14   9        3.65        2.16      3.33 o 
  -1 -14   9        4.24        5.61      3.65 o 
  -7 -13   9        1.29       -1.41      3.06 o 
  -6 -13   9        1.47        6.67      5.86 o 
  -5 -13   9        1.98        1.95      2.30 o 
  -4 -13   9        0.71        0.36      5.16 o 
  -3 -13   9        7.84       10.08      3.95 o 
  -2 -13   9        3.59        1.73      2.04 o 
  -1 -13   9        0.39        6.90      2.78 o 
   0 -13   9        1.14       -0.04      1.51 o 
   1 -13   9        5.01       13.46      5.73 o 
  -8 -12   9        4.93        5.42      3.25 o 
  -7 -12   9        0.88        5.35      3.39 o 
  -6 -12   9        1.18       -1.09      2.03 o 
  -5 -12   9        1.02        2.19      2.25 o 
  -4 -12   9        0.53        0.83      1.81 o 
  -3 -12   9        0.22        0.85      1.53 o 
  -2 -12   9        3.19        6.55      3.39 o 
  -1 -12   9        3.56        7.25      4.82 o 
   0 -12   9        0.27       -0.78      1.70 o 
   1 -12   9        2.10        3.03      2.19 o 
   2 -12   9        6.32        1.10      3.00 o 
  -8 -11   9        2.22        1.07      2.41 o 
  -7 -11   9        2.09        4.92      3.89 o 
  -6 -11   9        1.73        1.85      2.13 o 
  -5 -11   9        1.69        2.70      2.40 o 
  -4 -11   9        4.10        3.78      2.32 o 
  -3 -11   9        0.31        0.30      1.24 o 
  -2 -11   9        6.62        6.42      2.97 o 
  -1 -11   9        3.08        6.73      2.65 o 
   0 -11   9        0.39        0.23      2.20 o 
   1 -11   9       12.90       10.84      2.58 o 
   2 -11   9        7.38        5.43      2.61 o 
   3 -11   9        1.82        6.35      3.69 o 
  -9 -10   9        2.40        2.15      3.27 o 
  -8 -10   9        0.85        2.74      2.68 o 
  -7 -10   9        3.51        5.44      3.95 o 
  -6 -10   9        8.63       12.25      9.13 o 
  -5 -10   9        0.21        0.73      1.86 o 
  -4 -10   9        0.80        9.14      4.95 o 
  -3 -10   9        0.23        1.86      1.62 o 
  -2 -10   9        0.25        0.83      1.50 o 
  -1 -10   9        4.85        9.80      5.06 o 
   0 -10   9       12.94       15.08      3.05 o 
   1 -10   9        7.01        4.66      2.94 o 
   2 -10   9       14.45       19.59      5.73 o 
   3 -10   9        2.34       -0.73      1.79 o 
   4 -10   9       12.20       18.25      3.74 o 
  -9  -9   9        3.81        9.11      8.02 o 
  -8  -9   9        0.54        2.51      2.29 o 
  -7  -9   9        4.91        4.26      2.63 o 
  -6  -9   9        2.55        8.62      5.35 o 
  -5  -9   9        4.09        4.46      2.28 o 
  -4  -9   9        5.86        2.48      1.83 o 
  -3  -9   9        4.85        4.89      1.40 o 
  -2  -9   9       17.98       16.71      2.14 o 
  -1  -9   9       34.40       37.32      3.13 o 
   0  -9   9       47.00       41.40      3.25 o 
   1  -9   9        0.24        1.40      3.56 o 
   2  -9   9        5.54        1.61      2.05 o 
   3  -9   9       13.07       13.36      4.50 o 
   4  -9   9        3.21        1.19      1.93 o 
   5  -9   9        4.93        4.65      2.68 o 
  -9  -8   9        0.26        0.67      2.07 o 
  -8  -8   9        1.63        2.31      2.17 o 
  -7  -8   9       14.44       19.39      4.14 o 
  -6  -8   9       27.56       33.31      4.39 o 
  -5  -8   9       19.37       17.93      4.56 o 
  -4  -8   9       30.45       26.17      4.30 o 
  -3  -8   9       80.13       73.21      4.60 o 
  -2  -8   9       22.04       20.91      2.09 o 
  -1  -8   9        9.89       12.94      2.91 o 
   0  -8   9       51.33       48.08      3.38 o 
   1  -8   9        1.76        0.84      4.43 o 
   2  -8   9       40.28       37.20      4.51 o 
   3  -8   9        9.08       10.77      3.09 o 
   4  -8   9        1.98        3.89      5.26 o 
   5  -8   9        0.94        0.83      2.58 o 
   6  -8   9        1.73        4.45      2.72 o 
 -10  -7   9        0.93        1.42      2.46 o 
  -9  -7   9        5.34        5.01      4.97 o 
  -8  -7   9        1.61        3.25      2.29 o 
  -7  -7   9       26.72       24.14      4.92 o 
  -6  -7   9       13.68       16.16      3.07 o 
  -5  -7   9       37.04       39.25      4.62 o 
  -4  -7   9       71.93       66.96      7.60 o 
  -3  -7   9        5.50        5.70      1.48 o 
  -2  -7   9       57.60       50.62      3.41 o 
  -1  -7   9       37.97       36.04      2.55 o 
   0  -7   9       11.32       14.04      3.41 o 
   1  -7   9       35.64       29.37      5.09 o 
   2  -7   9       25.56       26.52      3.68 o 
   3  -7   9       19.86       18.35      4.08 o 
   4  -7   9        1.29       -1.36      1.73 o 
   5  -7   9        3.81        5.74      2.68 o 
   6  -7   9        0.23        2.65      4.82 o 
   7  -7   9        0.56       -1.72      2.42 o 
 -10  -6   9        0.23       -1.98      2.43 o 
  -9  -6   9        0.27       21.19     13.44 o 
  -8  -6   9        0.73        0.30      1.86 o 
  -7  -6   9       12.34       16.84      3.24 o 
  -6  -6   9       26.40       19.01      3.82 o 
  -5  -6   9       28.87       29.34      7.78 o 
  -4  -6   9       28.96       40.11      3.05 o 
  -3  -6   9       71.96       76.52      4.07 o 
  -2  -6   9       11.20       11.99      1.84 o 
  -1  -6   9       29.45       22.55      2.21 o 
   0  -6   9       32.51       31.95      2.12 o 
   1  -6   9        4.40        6.96      3.95 o 
   2  -6   9        8.91       14.23      2.88 o 
   3  -6   9       78.42       91.85      7.42 o 
   4  -6   9       12.54        7.04      3.39 o 
   5  -6   9        0.22        3.41      2.23 o 
   6  -6   9        1.63        1.99      4.21 o 
   7  -6   9        0.86        4.11      2.43 o 
 -10  -5   9        1.12        3.25      2.57 o 
  -9  -5   9        1.22        1.39      2.17 o 
  -8  -5   9        5.27        4.49      3.09 o 
  -7  -5   9       15.67       18.42      4.61 o 
  -6  -5   9       17.97       18.31      4.33 o 
  -5  -5   9       32.80       36.57      3.81 o 
  -4  -5   9       11.35       13.59      4.34 o 
  -3  -5   9        3.67       10.02      2.14 o 
  -2  -5   9       40.77       42.19      2.58 o 
  -1  -5   9        0.25       -0.39      0.79 o 
   0  -5   9        5.55        5.02      1.72 o 
   1  -5   9      111.69      105.70      6.87 o 
   2  -5   9       43.73       43.62      4.18 o 
   3  -5   9       32.26       38.34      4.51 o 
   4  -5   9       91.90       87.37     10.32 o 
   5  -5   9       46.88       44.47      5.34 o 
   6  -5   9        2.17        1.07      3.22 o 
   7  -5   9        1.02        5.84      2.71 o 
   8  -5   9        1.80        5.34      2.71 o 
 -10  -4   9        0.05        0.49      2.20 o 
  -9  -4   9        0.17       -0.55      1.84 o 
  -8  -4   9        0.07       -0.20      1.72 o 
  -7  -4   9        4.15        6.40      4.27 o 
  -6  -4   9       25.26       24.96      6.73 o 
  -5  -4   9       30.27       26.65      3.40 o 
  -4  -4   9       12.08       11.15      1.50 o 
  -3  -4   9       23.92       24.58      3.22 o 
  -2  -4   9       39.93       36.52      2.40 o 
  -1  -4   9       21.27       21.93      1.74 o 
   0  -4   9      176.97      165.12      6.01 o 
   1  -4   9      146.74      137.54     10.20 o 
   2  -4   9      188.64      194.77     11.47 o 
   3  -4   9       16.38       14.71      4.72 o 
   4  -4   9       18.71       20.71      3.20 o 
   5  -4   9        3.98        8.25      6.47 o 
   6  -4   9        3.27        3.67      2.32 o 
   7  -4   9        1.01        2.98      2.29 o 
   8  -4   9        1.51        1.30      1.95 o 
 -10  -3   9        1.26        0.58      2.06 o 
  -9  -3   9        2.16        2.45      2.64 o 
  -8  -3   9        3.77        4.10      4.31 o 
  -7  -3   9        1.37        2.45      2.15 o 
  -6  -3   9       22.60       24.37      4.11 o 
  -5  -3   9       26.51       30.46      2.23 o 
  -4  -3   9       83.77       82.21      4.12 o 
  -3  -3   9       33.52       29.86      2.27 o 
  -2  -3   9        7.13        8.92      1.28 o 
  -1  -3   9       19.53       18.67      1.50 o 
   0  -3   9       49.98       48.54      3.03 o 
   1  -3   9       33.27       36.52      3.15 o 
   2  -3   9       71.10       75.56      5.36 o 
   3  -3   9       61.60       64.72      5.50 o 
   4  -3   9       86.58       85.61      7.49 o 
   5  -3   9       11.60        9.47      2.51 o 
   6  -3   9        1.17        1.95      2.03 o 
   7  -3   9        1.44        1.76      2.24 o 
   8  -3   9        2.23        4.33      5.46 o 
 -10  -2   9        0.15        4.51      3.32 o 
  -9  -2   9        1.11        4.20      2.37 o 
  -8  -2   9        8.97        9.98      2.81 o 
  -7  -2   9        6.90       12.57      3.16 o 
  -6  -2   9       23.71       35.61      8.22 o 
  -5  -2   9       26.29       28.91      4.79 o 
  -4  -2   9       12.54       14.25      1.67 o 
  -3  -2   9       42.26       45.63      2.82 o 
  -2  -2   9       15.62       17.83      1.59 o 
  -1  -2   9       25.14       25.59      2.74 o 
   0  -2   9       70.98       63.49      2.77 o 
   1  -2   9       62.01       56.06      4.19 o 
   2  -2   9       67.23       58.86      7.57 o 
   3  -2   9       54.81       47.70      4.34 o 
   4  -2   9      149.23      149.10      9.73 o 
   5  -2   9       52.13       55.85      5.37 o 
   6  -2   9        4.65       12.64      3.62 o 
   7  -2   9        0.32        0.17      3.63 o 
   8  -2   9        7.09        8.22      5.08 o 
   9  -2   9        7.60       11.22      8.50 o 
 -10  -1   9        0.29        0.68      3.14 o 
  -9  -1   9        0.51        1.90      2.10 o 
  -8  -1   9        9.08        8.93      3.29 o 
  -7  -1   9       36.10       38.95      4.86 o 
  -6  -1   9        8.30        7.09      2.28 o 
  -5  -1   9        0.68       -0.68      0.86 o 
  -4  -1   9       51.94       50.42      3.36 o 
  -3  -1   9        3.54        3.98      1.12 o 
  -2  -1   9        9.52        9.61      1.33 o 
  -1  -1   9        1.52        3.76      1.36 o 
   0  -1   9       40.46       42.48      2.17 o 
   1  -1   9       97.16       87.23      4.57 o 
   2  -1   9       12.38       11.76      3.14 o 
   3  -1   9       28.92       32.51      3.07 o 
   4  -1   9       99.13       95.92      6.60 o 
   5  -1   9       16.46       19.75      6.03 o 
   6  -1   9        9.92        9.79      2.42 o 
   7  -1   9        0.40       -0.85      1.45 o 
   8  -1   9        8.19       11.83      3.09 o 
   9  -1   9       12.40       16.03      3.47 o 
  -9   0   9        0.65       -1.60      2.25 o 
  -8   0   9        6.38       10.38      2.99 o 
  -7   0   9        0.78        3.09      2.01 o 
  -6   0   9        0.72        1.31      1.00 o 
  -5   0   9        0.86        2.36      1.12 o 
  -4   0   9        9.36       10.64      1.56 o 
  -3   0   9       41.19       45.65      5.04 o 
  -2   0   9       36.79       38.34      2.34 o 
  -1   0   9        7.61        8.85      1.96 o 
   0   0   9      124.50      122.11      4.80 o 
   1   0   9      335.09      318.56     11.67 o 
   2   0   9      117.27      117.23      7.07 o 
   3   0   9       75.26       70.45      5.24 o 
   4   0   9      101.37       99.93      6.69 o 
   5   0   9      108.92      114.43      7.84 o 
   6   0   9       55.12       59.99      5.59 o 
   7   0   9        1.54        7.49      2.91 o 
   8   0   9        2.87       10.46      2.61 o 
   9   0   9        9.15       15.54      3.41 o 
  -9   1   9        0.13        2.04      2.98 o 
  -8   1   9        4.39        2.80      3.75 o 
  -7   1   9       12.10       17.11      3.58 o 
  -6   1   9       21.28       23.08      4.82 o 
  -5   1   9       14.63       15.38      1.92 o 
  -4   1   9        4.56        5.33      1.42 o 
  -3   1   9       39.74       38.61      2.91 o 
  -2   1   9       37.21       35.75      2.60 o 
  -1   1   9       76.10       80.43      3.81 o 
   0   1   9      127.23      131.69      5.11 o 
   1   1   9       56.70       53.41      3.50 o 
   2   1   9       17.13       15.30      1.47 o 
   3   1   9       64.31       66.46      5.13 o 
   4   1   9       66.21       61.58      5.14 o 
   5   1   9       21.97       26.21      3.35 o 
   6   1   9       20.83       23.50      5.63 o 
   7   1   9        3.54        6.00      3.59 o 
   8   1   9        2.35        4.86      2.65 o 
   9   1   9        4.34        9.45      8.23 o 
  10   1   9        1.88        4.90      6.01 o 
  -9   2   9        1.93       -0.03      2.72 o 
  -8   2   9        1.97       -1.39      2.05 o 
  -7   2   9        9.87        9.24      3.32 o 
  -6   2   9       43.19       48.68      4.57 o 
  -5   2   9       18.47       20.91      2.10 o 
  -4   2   9       67.59       63.27      3.76 o 
  -3   2   9       10.90        9.92      1.56 o 
  -2   2   9       14.26       12.82      1.61 o 
  -1   2   9      136.88      124.11     10.74 o 
   0   2   9       45.30       44.31      2.44 o 
   1   2   9        1.64        2.36      0.88 o 
   2   2   9       38.85       41.97      2.24 o 
   3   2   9       33.05       30.17      4.76 o 
   4   2   9       44.64       50.31      4.31 o 
   5   2   9       24.71       24.47      3.45 o 
   6   2   9        2.94        2.51      1.74 o 
   7   2   9        3.81        3.41      1.99 o 
   8   2   9        3.54        5.86      2.24 o 
   9   2   9        0.73        1.61      2.78 o 
  10   2   9        0.16        1.15      2.54 o 
  -9   3   9        0.10        1.87      3.64 o 
  -8   3   9        2.18        1.80      3.30 o 
  -7   3   9        3.53        5.76      1.57 o 
  -6   3   9       17.23       19.52      2.54 o 
  -5   3   9        2.78        2.58      1.30 o 
  -4   3   9       49.17       48.28      3.48 o 
  -3   3   9      121.23      115.53      5.81 o 
  -2   3   9       23.23       25.73      3.10 o 
  -1   3   9       16.73       15.14      1.79 o 
   0   3   9      112.27      111.21      4.67 o 
   1   3   9      211.91      231.51      9.02 o 
   2   3   9       70.67       75.42      4.04 o 
   3   3   9       28.70       32.64      3.12 o 
   4   3   9        0.99        0.74      0.95 o 
   5   3   9        5.54       10.14      2.22 o 
   6   3   9       30.37       28.95      3.72 o 
   7   3   9        5.53        7.70      3.21 o 
   8   3   9        0.53        2.76      3.65 o 
   9   3   9        0.68       -0.73      1.70 o 
  10   3   9        0.27        1.21      2.00 o 
  -8   4   9        3.24        1.68      3.53 o 
  -7   4   9        7.22       12.48      3.98 o 
  -6   4   9        3.46        5.31      2.54 o 
  -5   4   9       65.70       68.37      7.87 o 
  -4   4   9       56.18       53.01      3.60 o 
  -3   4   9      180.60      182.51      8.09 o 
  -2   4   9       23.88       20.05      2.04 o 
  -1   4   9       39.21       40.42      3.69 o 
   0   4   9      159.36      152.76      7.38 o 
   1   4   9       39.49       41.68      2.47 o 
   2   4   9       14.55       18.56      1.81 o 
   3   4   9       15.84       15.26      1.75 o 
   4   4   9       16.39       13.75      1.76 o 
   5   4   9       12.01       13.04      2.12 o 
   6   4   9       13.52       13.52      3.54 o 
   7   4   9        3.74        4.79      5.45 o 
   8   4   9        1.15       -0.09      2.68 o 
   9   4   9        1.04        0.30      1.64 o 
  10   4   9        0.43       -0.19      2.20 o 
  -8   5   9        8.16        1.58      3.24 o 
  -7   5   9        3.73        1.56      2.45 o 
  -6   5   9        1.89        2.34      2.06 o 
  -5   5   9       41.30       40.43      4.86 o 
  -4   5   9       55.58       48.91      3.37 o 
  -3   5   9       48.25       47.09      3.24 o 
  -2   5   9        5.36        3.04      1.65 o 
  -1   5   9       54.73       57.16      3.14 o 
   0   5   9        9.90       10.61      1.83 o 
   1   5   9        6.80        7.71      1.48 o 
   2   5   9       82.66       81.79      5.29 o 
   3   5   9       35.48       34.74      5.48 o 
   4   5   9       24.98       23.17      2.70 o 
   5   5   9        1.64        2.36      1.22 o 
   6   5   9       11.98       13.18      2.54 o 
   7   5   9       11.25       13.51      2.93 o 
   8   5   9        0.23        2.25      2.58 o 
   9   5   9        0.34        1.06      1.82 o 
  10   5   9        2.86        6.25      4.27 o 
  -7   6   9       13.94       11.75      4.89 o 
  -6   6   9        3.30        4.70      6.09 o 
  -5   6   9        4.40        8.41      2.59 o 
  -4   6   9        4.14        5.84      2.15 o 
  -3   6   9       11.64       11.57      2.48 o 
  -2   6   9       60.52       58.23      5.38 o 
  -1   6   9       62.93       65.95      3.47 o 
   0   6   9       62.11       59.28      4.39 o 
   1   6   9       39.77       34.39      2.56 o 
   2   6   9       83.74       75.06      4.45 o 
   3   6   9      113.18       97.53      4.86 o 
   4   6   9       55.07       58.47      3.71 o 
   5   6   9        5.80        7.20      2.85 o 
   6   6   9        1.08        3.91      1.87 o 
   7   6   9       55.48       64.77      7.20 o 
   8   6   9       26.52       22.59      3.88 o 
   9   6   9        4.58        7.91      7.46 o 
  10   6   9        2.11       -2.46      3.85 o 
  -7   7   9        1.88        7.54      4.60 o 
  -6   7   9        0.68        3.23      2.77 o 
  -5   7   9        1.67        3.91      2.52 o 
  -4   7   9        5.84        5.20      2.27 o 
  -3   7   9        4.77        3.18      1.90 o 
  -2   7   9        5.28        2.04      1.67 o 
  -1   7   9       32.77       29.71      3.99 o 
   0   7   9        7.70        7.36      2.62 o 
   1   7   9        9.46       10.53      1.37 o 
   2   7   9       35.69       32.64      4.07 o 
   3   7   9       27.96       27.79      3.94 o 
   4   7   9       67.77       64.61      4.07 o 
   5   7   9       12.40       12.11      1.92 o 
   6   7   9        8.22       15.80      2.18 o 
   7   7   9       39.90       39.84      3.34 o 
   8   7   9       35.16       39.42      7.51 o 
   9   7   9       19.31       14.01      3.54 o 
  10   7   9        1.33       -2.91      4.60 o 
  -6   8   9        0.81       -1.59      2.15 o 
  -5   8   9        0.82       11.53      3.06 o 
  -4   8   9        3.43        1.65      5.51 o 
  -3   8   9        1.07        6.24      2.33 o 
  -2   8   9        8.47        5.31      2.65 o 
  -1   8   9       22.97       20.43      3.56 o 
   0   8   9       14.05       12.09      2.79 o 
   1   8   9       57.41       50.66      5.02 o 
   2   8   9       24.05       21.04      2.34 o 
   3   8   9      162.61      159.24      7.71 o 
   4   8   9      155.32      154.63      8.46 o 
   5   8   9       16.44       14.67      2.27 o 
   6   8   9        5.23        5.51      1.56 o 
   7   8   9        3.54        1.98      1.47 o 
   8   8   9       10.26       17.49      3.31 o 
   9   8   9        0.12       -0.50      1.95 o 
  10   8   9        1.37        4.79      4.24 o 
  -6   9   9        0.25        6.77      6.07 o 
  -5   9   9        6.27        1.12      2.91 o 
  -4   9   9        2.50        1.96      4.47 o 
  -3   9   9        5.96       11.23      3.14 o 
  -2   9   9        2.99       10.01      2.87 o 
  -1   9   9       12.11       14.33      5.92 o 
   0   9   9       61.53       64.20      7.03 o 
   1   9   9       26.77       23.27      3.87 o 
   2   9   9       17.86       19.20      2.97 o 
   3   9   9       32.47       26.98      2.53 o 
   4   9   9       21.31       22.53      3.22 o 
   5   9   9        5.85        9.16      1.94 o 
   6   9   9       25.91       26.71      3.97 o 
   7   9   9       29.05       27.87      5.24 o 
   8   9   9       37.00       41.17      6.93 o 
   9   9   9        3.32        2.91      2.45 o 
  -5  10   9        0.03        1.45      2.94 o 
  -4  10   9       23.56       29.14      5.32 o 
  -3  10   9        0.69        3.34      2.63 o 
  -2  10   9       32.08       36.48     13.95 o 
  -1  10   9        5.01        7.39      2.69 o 
   0  10   9       15.49       17.50      5.67 o 
   1  10   9       27.35       29.03      4.11 o 
   2  10   9       14.82        9.08      2.64 o 
   3  10   9       20.94       19.65      3.19 o 
   4  10   9        8.25       11.03      1.90 o 
   5  10   9        2.77        3.16      1.87 o 
   6  10   9       25.07       22.45      3.02 o 
   7  10   9        2.25        5.33      2.68 o 
   8  10   9        7.17       12.08      3.80 o 
   9  10   9        2.74        8.03      4.86 o 
  -4  11   9        8.91       14.90      4.66 o 
  -3  11   9       11.36       14.14      4.01 o 
  -2  11   9       20.66       20.05      6.86 o 
  -1  11   9        0.12       -0.36      2.10 o 
   0  11   9       19.12       30.17      8.49 o 
   1  11   9        3.69        5.89      2.55 o 
   2  11   9       10.46       10.85      2.95 o 
   3  11   9        0.03        0.58      3.42 o 
   4  11   9        9.21       10.71      2.93 o 
   5  11   9        7.02        4.82      2.19 o 
   6  11   9        3.10        5.00      1.68 o 
   7  11   9        0.71        2.40      1.64 o 
   8  11   9        1.86        2.43      2.27 o 
   9  11   9        0.16       -1.33      2.65 o 
  -3  12   9        2.29        2.36      2.88 o 
  -2  12   9        0.46        0.37      2.86 o 
  -1  12   9        3.18       10.27      3.89 o 
   0  12   9        1.40        0.22      4.54 o 
   1  12   9        3.83        7.68      3.82 o 
   2  12   9        5.17        2.00      2.36 o 
   3  12   9       19.05       17.44      3.70 o 
   4  12   9       16.20       18.23      3.47 o 
   5  12   9        0.03        1.07      2.06 o 
   6  12   9        6.97       11.11      3.11 o 
   7  12   9        4.31        3.40      2.87 o 
   8  12   9        3.60        0.73      2.91 o 
  -2  13   9        9.11       16.49      4.27 o 
  -1  13   9        1.90        5.84      3.34 o 
   0  13   9        8.22        8.78      3.51 o 
   1  13   9        5.66       11.47      4.19 o 
   2  13   9        1.25       -2.34      2.34 o 
   3  13   9        1.52        5.97      2.73 o 
   4  13   9        1.85        2.34      2.48 o 
   5  13   9        2.74        2.62      2.32 o 
   6  13   9        0.27       -1.49      2.17 o 
   7  13   9        3.27       -1.53      2.20 o 
   0  14   9        4.39        0.70      2.57 o 
   1  14   9        0.73        7.72      3.53 o 
   2  14   9        4.15        1.73      2.65 o 
   3  14   9        4.81        9.50      6.78 o 
   4  14   9        1.30        0.99      2.45 o 
   5  14   9        4.53        5.31      3.09 o 
   6  14   9        0.73       -0.11      2.26 o 
  -5 -13  10        0.42        2.05      2.28 o 
  -4 -13  10        1.96        2.31      3.96 o 
  -3 -13  10        0.15        5.35      4.42 o 
  -2 -13  10        0.17        1.59      3.21 o 
  -1 -13  10        0.71        0.46      1.97 o 
   0 -13  10        1.57        2.08      2.16 o 
  -7 -12  10        3.81        3.85      3.13 o 
  -6 -12  10        0.66        0.15      2.74 o 
  -5 -12  10        0.42        1.91      3.79 o 
  -4 -12  10        1.48        3.10      3.36 o 
  -3 -12  10       14.89       17.40      4.30 o 
  -2 -12  10        4.17        2.01      2.46 o 
  -1 -12  10        2.08        2.03      2.04 o 
   0 -12  10        1.37        8.17      6.43 o 
   1 -12  10        1.66        4.23      2.59 o 
  -8 -11  10        4.46       10.42      6.88 o 
  -7 -11  10        4.08       11.22     10.82 o 
  -6 -11  10        0.37       -1.64      2.18 o 
  -5 -11  10        0.78        2.32      2.36 o 
  -4 -11  10        1.88        2.49      2.18 o 
  -3 -11  10        5.08        3.95      1.65 o 
  -2 -11  10        4.41        4.65      1.98 o 
  -1 -11  10        0.29        1.01      1.74 o 
   0 -11  10        5.19        5.02      2.78 o 
   1 -11  10        0.33        2.61      2.28 o 
   2 -11  10        6.27       10.82      3.49 o 
   3 -11  10        5.35       10.45      3.69 o 
  -8 -10  10        2.96        1.24      2.89 o 
  -7 -10  10        3.69       11.61      6.64 o 
  -6 -10  10       22.78       26.51      4.49 o 
  -5 -10  10        8.98       14.05      3.21 o 
  -4 -10  10        5.48        5.30      2.14 o 
  -3 -10  10        7.46        8.78      1.85 o 
  -2 -10  10        5.77        5.35      1.73 o 
  -1 -10  10        4.13        1.08      1.62 o 
   0 -10  10        4.44        2.75      2.02 o 
   1 -10  10       11.29        7.59      5.43 o 
   2 -10  10        0.75        4.32      2.78 o 
   3 -10  10        0.83        0.94      2.02 o 
   4 -10  10        3.99       -0.17      2.78 o 
  -9  -9  10        2.70        5.33      7.03 o 
  -8  -9  10        1.99        3.72      2.71 o 
  -7  -9  10       13.05       14.26      6.58 o 
  -6  -9  10        1.71        0.75      2.07 o 
  -5  -9  10       12.03       14.07      3.06 o 
  -4  -9  10        1.30       -0.20      1.67 o 
  -3  -9  10        5.76        6.62      1.73 o 
  -2  -9  10       11.14        9.16      1.69 o 
  -1  -9  10        0.15       -0.06      0.96 o 
   0  -9  10       11.66       13.46      2.85 o 
   1  -9  10        1.32       -0.11      4.25 o 
   2  -9  10        8.16        9.50      3.03 o 
   3  -9  10        9.73       12.58      3.55 o 
   4  -9  10        1.02        1.02      4.70 o 
   5  -9  10        3.36        5.38      3.18 o 
  -9  -8  10        3.74        3.37      3.28 o 
  -8  -8  10        3.30        3.33      4.48 o 
  -7  -8  10        4.24        2.17      3.38 o 
  -6  -8  10       24.01       25.48      4.12 o 
  -5  -8  10       11.46        6.99      3.59 o 
  -4  -8  10        8.98        6.79      1.46 o 
  -3  -8  10        9.53        8.13      1.74 o 
  -2  -8  10        3.09        2.60      1.25 o 
  -1  -8  10        2.08        4.14      1.26 o 
   0  -8  10       26.39       25.68      3.52 o 
   1  -8  10       12.89       10.18      2.74 o 
   2  -8  10        0.41        3.54      3.43 o 
   3  -8  10        3.03        5.48      2.62 o 
   4  -8  10        0.54        3.18      2.16 o 
   5  -8  10        2.09        0.77      2.20 o 
  -9  -7  10        0.03       -2.63      2.63 o 
  -8  -7  10        2.12        0.49      2.28 o 
  -7  -7  10        6.78        3.21      2.23 o 
  -6  -7  10        0.46        2.78      2.12 o 
  -5  -7  10        0.24       -4.59      4.59 o 
  -4  -7  10        3.23        7.38      1.50 o 
  -3  -7  10       17.08       19.58      2.13 o 
  -2  -7  10       15.76       18.75      4.64 o 
  -1  -7  10       20.46       20.56      1.96 o 
   0  -7  10       17.55       16.22      3.21 o 
   1  -7  10       42.43       39.27      8.40 o 
   2  -7  10       24.73       81.04     39.75 o 
   3  -7  10        3.63        0.55      2.72 o 
   4  -7  10        0.34        2.06      2.35 o 
   5  -7  10        0.26        4.57      4.45 o 
   6  -7  10        2.94       -0.59      2.17 o 
  -9  -6  10        0.02       -1.65      2.64 o 
  -8  -6  10        0.64        0.25      1.75 o 
  -7  -6  10        0.66        1.42      2.97 o 
  -6  -6  10        9.21       13.31      2.83 o 
  -5  -6  10        2.70        8.45      2.52 o 
  -4  -6  10        0.74        3.13      1.24 o 
  -3  -6  10       19.41       24.14      4.48 o 
  -2  -6  10       37.27       33.95      3.56 o 
  -1  -6  10        7.07        5.89      1.28 o 
   0  -6  10       27.59       19.28      3.75 o 
   1  -6  10      159.84      157.07     10.85 o 
   2  -6  10      103.33      100.54      8.37 o 
   3  -6  10        2.88        6.91      2.76 o 
   4  -6  10       11.62        9.91      2.96 o 
   5  -6  10        1.94        3.38      4.43 o 
   6  -6  10        2.54        2.65      4.81 o 
   7  -6  10        1.15        1.47      5.34 o 
  -9  -5  10        0.20        8.62      4.18 o 
  -8  -5  10        0.27       -1.41      2.04 o 
  -7  -5  10        4.28        0.44      3.82 o 
  -6  -5  10        5.57       16.28      3.75 o 
  -5  -5  10        1.15        6.56      5.85 o 
  -4  -5  10       58.84       59.26      5.64 o 
  -3  -5  10       61.96       62.23      5.36 o 
  -2  -5  10      105.17      101.27      4.98 o 
  -1  -5  10      116.53      100.46      4.79 o 
   0  -5  10       16.36       18.57      4.11 o 
   1  -5  10      177.71      175.84     11.09 o 
   2  -5  10       32.26       34.61      4.58 o 
   3  -5  10       40.53       45.40      4.67 o 
   4  -5  10        2.69        0.64      1.74 o 
   5  -5  10        8.81       15.41      3.11 o 
   6  -5  10        4.56        8.09      4.24 o 
   7  -5  10        3.42        7.05      4.96 o 
  -9  -4  10        0.91        2.39      2.74 o 
  -8  -4  10        0.17       -1.62      2.88 o 
  -7  -4  10        2.38        5.12      2.24 o 
  -6  -4  10        5.50        6.86      2.48 o 
  -5  -4  10       28.81       27.59      3.76 o 
  -4  -4  10       12.53       18.29      2.61 o 
  -3  -4  10       47.36       43.61      2.90 o 
  -2  -4  10       14.56       12.21      1.42 o 
  -1  -4  10       29.89       26.16      1.89 o 
   0  -4  10       67.71       60.78      4.20 o 
   1  -4  10      131.97      130.98      9.08 o 
   2  -4  10        5.19        5.42      3.58 o 
   3  -4  10       11.38       15.97      3.10 o 
   4  -4  10        4.76        2.44      2.68 o 
   5  -4  10        7.97        9.32      4.60 o 
   6  -4  10        1.05        1.51      4.22 o 
   7  -4  10        3.38        4.31      2.86 o 
   8  -4  10        2.70        2.13      2.55 o 
  -9  -3  10        0.14        7.03      7.29 o 
  -8  -3  10        0.41       -2.85      2.85 o 
  -7  -3  10        1.91       -2.07      2.07 o 
  -6  -3  10       11.78       12.08      2.90 o 
  -5  -3  10       31.15       31.90      2.46 o 
  -4  -3  10      148.44      148.93      8.58 o 
  -3  -3  10        5.24        5.52      2.43 o 
  -2  -3  10       21.33       21.64      2.13 o 
  -1  -3  10       94.27       93.29      4.42 o 
   0  -3  10        6.40        8.19      1.59 o 
   1  -3  10       74.58       70.30      4.91 o 
   2  -3  10        0.66        2.53      1.89 o 
   3  -3  10       40.57       37.08      4.05 o 
   4  -3  10       72.35       74.56      6.29 o 
   5  -3  10       27.56       26.75      4.66 o 
   6  -3  10        3.63        7.18      3.20 o 
   7  -3  10        1.99        5.87      4.31 o 
   8  -3  10        2.95        0.65      2.04 o 
  -9  -2  10        0.51        0.27      2.13 o 
  -8  -2  10        5.76        2.90      2.25 o 
  -7  -2  10        5.40       15.37      4.99 o 
  -6  -2  10       18.58       19.86      4.30 o 
  -5  -2  10       15.42       13.67      1.80 o 
  -4  -2  10        1.11        0.42      2.05 o 
  -3  -2  10        6.53       10.12      1.67 o 
  -2  -2  10        7.06       10.69      1.54 o 
  -1  -2  10       20.13       20.92      2.28 o 
   0  -2  10       50.26       49.33      2.46 o 
   1  -2  10      172.08      160.62      9.37 o 
   2  -2  10       56.41       52.38      7.66 o 
   3  -2  10       13.33       16.05      2.71 o 
   4  -2  10       12.36       19.12      3.91 o 
   5  -2  10       41.07       45.56      4.72 o 
   6  -2  10        6.14        9.40      2.52 o 
   7  -2  10        3.32        7.39      2.49 o 
   8  -2  10        0.04        2.89      6.61 o 
  -9  -1  10        0.86        2.85      2.45 o 
  -8  -1  10        0.08       -2.34      2.34 o 
  -7  -1  10       13.72       23.20      7.56 o 
  -6  -1  10       10.89       12.67      2.84 o 
  -5  -1  10       42.97       38.24      3.31 o 
  -4  -1  10       30.31       32.32      3.09 o 
  -3  -1  10       29.06       28.90      2.40 o 
  -2  -1  10        8.60       10.92      1.53 o 
  -1  -1  10        7.53        7.76      1.36 o 
   0  -1  10       41.33       44.54      2.58 o 
   1  -1  10       22.28       23.97      2.92 o 
   2  -1  10       41.28       38.13      3.61 o 
   3  -1  10       36.82       34.46      4.04 o 
   4  -1  10       18.98       13.43      2.75 o 
   5  -1  10       57.44       63.23     11.27 o 
   6  -1  10        9.98        9.16      2.42 o 
   7  -1  10        1.36       -0.17      1.65 o 
   8  -1  10       14.22       12.93      3.23 o 
   9  -1  10        9.08       14.16      3.78 o 
  -9   0  10        0.08        3.86      2.92 o 
  -8   0  10        6.92       11.97     12.85 o 
  -7   0  10        4.91        4.80      2.32 o 
  -6   0  10        6.93        6.68      1.76 o 
  -5   0  10       18.75       17.27      2.01 o 
  -4   0  10       22.71       24.75      2.63 o 
  -3   0  10       48.16       47.95      3.18 o 
  -2   0  10        9.41       10.61      1.58 o 
  -1   0  10       23.89       28.86      2.53 o 
   0   0  10      182.55      188.35      7.37 o 
   1   0  10       42.31       37.95      2.02 o 
   2   0  10       13.15       16.28      2.43 o 
   3   0  10        1.47        1.22      1.54 o 
   4   0  10       88.22       77.63      5.99 o 
   5   0  10        6.89        4.97      1.97 o 
   6   0  10       12.74       14.21      3.91 o 
   7   0  10        8.24        9.09      9.11 o 
   8   0  10       16.37       14.97      3.54 o 
   9   0  10        3.10        3.65      6.48 o 
  -9   1  10        1.61        4.16      3.85 o 
  -8   1  10        3.46        1.61      4.07 o 
  -7   1  10        7.18       11.12      3.06 o 
  -6   1  10        1.18        0.21      1.03 o 
  -5   1  10        0.39        1.58      1.19 o 
  -4   1  10       32.31       36.58      5.07 o 
  -3   1  10       21.93       23.48      2.77 o 
  -2   1  10       95.09      100.99      5.01 o 
  -1   1  10       41.25       51.81      3.00 o 
   0   1  10        2.28        2.91      2.29 o 
   1   1  10      200.37      194.84     13.81 o 
   2   1  10       19.04       19.62      2.77 o 
   3   1  10        4.66        5.75      3.76 o 
   4   1  10      115.14      106.39      7.58 o 
   5   1  10        8.49       12.48      3.09 o 
   6   1  10       18.25       20.94      3.32 o 
   7   1  10        1.31       -2.05      2.05 o 
   8   1  10        0.37        4.26      3.39 o 
   9   1  10       11.22        9.49      3.11 o 
  -8   2  10        0.14        2.19      3.24 o 
  -7   2  10        4.43        7.17      2.38 o 
  -6   2  10       23.66       24.29      2.38 o 
  -5   2  10        5.73        6.71      1.64 o 
  -4   2  10       17.17       19.25      2.61 o 
  -3   2  10       17.81       23.53      2.58 o 
  -2   2  10      108.05      111.37      5.68 o 
  -1   2  10       49.61       53.47      3.49 o 
   0   2  10       89.69       93.78      5.16 o 
   1   2  10      400.96      376.83     13.84 o 
   2   2  10        6.79        8.10      1.80 o 
   3   2  10       19.20       22.25      2.96 o 
   4   2  10       37.11       42.45      4.43 o 
   5   2  10       10.27        9.48      3.05 o 
   6   2  10       31.18       32.52      4.01 o 
   7   2  10       16.43       16.89      3.09 o 
   8   2  10        0.96        5.32      4.33 o 
   9   2  10        0.17       -1.26      2.21 o 
  -8   3  10        3.65        0.98      3.17 o 
  -7   3  10        1.98       37.76      7.51 o 
  -6   3  10        2.19        5.24      1.75 o 
  -5   3  10       51.06       60.34      4.55 o 
  -4   3  10       84.66       91.28      5.44 o 
  -3   3  10      226.90      238.09     12.91 o 
  -2   3  10       14.30       18.44      4.82 o 
  -1   3  10      256.02      239.80     10.10 o 
   0   3  10       44.20       41.92      2.76 o 
   1   3  10      201.97      197.48      8.35 o 
   2   3  10       30.21       34.74      2.37 o 
   3   3  10       93.92       87.27      4.02 o 
   4   3  10       33.87       37.21      3.97 o 
   5   3  10       17.20       25.95      3.35 o 
   6   3  10       22.19       19.76      3.05 o 
   7   3  10       23.07       20.92      3.33 o 
   8   3  10        1.40       -0.03      1.60 o 
   9   3  10        1.35        2.09      2.63 o 
  -8   4  10       12.69       14.99      5.92 o 
  -7   4  10        2.81        6.58      4.43 o 
  -6   4  10        2.07        5.81      2.31 o 
  -5   4  10       18.08       16.96      2.54 o 
  -4   4  10      144.05      130.26      6.66 o 
  -3   4  10       31.26       31.88      2.93 o 
  -2   4  10      127.48      126.99      6.40 o 
  -1   4  10       56.17       54.12      3.46 o 
   0   4  10      144.40      146.04      6.70 o 
   1   4  10        1.37        0.95      1.56 o 
   2   4  10       49.97       52.23      3.32 o 
   3   4  10       18.53       17.39      1.97 o 
   4   4  10        3.65        5.13      1.39 o 
   5   4  10       43.33       37.78      4.31 o 
   6   4  10        9.78        5.75      2.05 o 
   7   4  10        1.59        4.01      6.42 o 
   8   4  10        3.86        3.35      2.18 o 
   9   4  10        2.87        1.97      2.11 o 
  -7   5  10        8.40       16.10      5.40 o 
  -6   5  10        6.09       10.32      2.54 o 
  -5   5  10       25.73       34.48      4.12 o 
  -4   5  10       28.94       30.85      4.15 o 
  -3   5  10       45.79       43.11      3.19 o 
  -2   5  10      200.49      178.34      7.89 o 
  -1   5  10        8.13        9.69      1.51 o 
   0   5  10      192.06      196.91      8.79 o 
   1   5  10       34.40       31.91      2.67 o 
   2   5  10       21.72       21.41      2.08 o 
   3   5  10        7.33        6.35      1.39 o 
   4   5  10       30.08       37.53      2.84 o 
   5   5  10        3.53        9.49      2.43 o 
   6   5  10       24.34       25.35      3.58 o 
   7   5  10        3.43        4.09      2.31 o 
   8   5  10        6.37        7.42      7.82 o 
   9   5  10        0.01       -1.91      2.31 o 
  -7   6  10       10.58        4.24      3.84 o 
  -6   6  10        2.77        3.14      3.01 o 
  -5   6  10       14.83       17.38      3.78 o 
  -4   6  10       27.20       24.05      5.17 o 
  -3   6  10       15.96       16.50      4.34 o 
  -2   6  10       25.51       25.27      3.47 o 
  -1   6  10       52.57       54.00      3.39 o 
   0   6  10      171.34      168.83      7.74 o 
   1   6  10       45.73       48.74      3.28 o 
   2   6  10       65.48       68.00      4.07 o 
   3   6  10       72.66       70.22      3.91 o 
   4   6  10      130.33      129.99      6.81 o 
   5   6  10       84.42       84.19      5.00 o 
   6   6  10        0.36        0.40      3.44 o 
   7   6  10       29.43       31.58      4.65 o 
   8   6  10        4.53        0.38      2.89 o 
   9   6  10        6.89       11.14      3.41 o 
  -6   7  10        3.31        0.35      2.06 o 
  -5   7  10        1.24       -1.21      1.96 o 
  -4   7  10        1.00        3.13      3.65 o 
  -3   7  10        1.11        3.22      1.95 o 
  -2   7  10        0.59        2.34      2.04 o 
  -1   7  10       95.71      103.24      8.03 o 
   0   7  10       80.71       85.19      7.11 o 
   1   7  10       81.95       69.72      6.60 o 
   2   7  10       17.46       23.67      2.81 o 
   3   7  10       93.37       85.26      4.94 o 
   4   7  10       62.65       66.16      4.51 o 
   5   7  10       18.91       21.30      2.29 o 
   6   7  10        0.19        3.50      2.48 o 
   7   7  10       16.29       16.38      3.06 o 
   8   7  10        1.07       -0.23      1.79 o 
   9   7  10        9.72       11.29      3.43 o 
  -6   8  10        1.47       -2.67      2.67 o 
  -5   8  10        4.04        8.23      4.75 o 
  -4   8  10        0.74        6.40      8.94 o 
  -3   8  10        0.27        0.22      1.57 o 
  -2   8  10       17.36       20.56      3.78 o 
  -1   8  10        1.65        0.53      1.60 o 
   0   8  10       61.55       63.16      6.24 o 
   1   8  10       28.61       29.08      4.08 o 
   2   8  10       36.35       32.70      5.42 o 
   3   8  10       11.71       11.52      2.61 o 
   4   8  10       50.30       42.67      3.44 o 
   5   8  10        9.21       10.99      2.00 o 
   6   8  10        6.78        8.95      2.70 o 
   7   8  10        1.30       -2.12      2.12 o 
   8   8  10        4.31        2.50      2.21 o 
   9   8  10        3.66        9.44      3.69 o 
  -5   9  10        1.21        3.70      2.66 o 
  -4   9  10        0.87        1.22      5.77 o 
  -3   9  10        7.21       11.84      3.83 o 
  -2   9  10        5.56        8.95      2.82 o 
  -1   9  10        5.41        8.78      5.60 o 
   0   9  10       25.23       21.57      4.22 o 
   1   9  10       20.46       20.62      6.16 o 
   2   9  10       17.14       17.83      3.22 o 
   3   9  10       12.22       11.71      1.96 o 
   4   9  10        2.40        4.36      1.59 o 
   5   9  10       10.44       15.49      2.79 o 
   6   9  10       24.27       25.47      2.85 o 
   7   9  10        6.81        8.41      2.88 o 
   8   9  10        4.02        5.17      2.42 o 
   9   9  10        7.40        7.12      6.08 o 
  -4  10  10       13.45       17.50      4.41 o 
  -3  10  10        8.78        9.15      4.10 o 
  -2  10  10       10.49       14.37      8.66 o 
  -1  10  10        2.02        2.25      2.17 o 
   0  10  10        4.30        7.99      4.30 o 
   1  10  10        7.07        9.79      2.78 o 
   2  10  10        2.92        2.73      1.94 o 
   3  10  10        4.23        5.05      2.91 o 
   4  10  10        3.52        1.61      3.94 o 
   5  10  10       14.44       22.10      4.96 o 
   6  10  10        0.48       -1.55      2.27 o 
   7  10  10        1.40        1.96      2.31 o 
   8  10  10        3.73       -2.08      3.53 o 
  -3  11  10        4.08       16.25     12.95 o 
  -2  11  10        3.44        0.62      4.73 o 
  -1  11  10        3.50       -1.06      4.65 o 
   0  11  10        3.99        8.00      3.93 o 
   1  11  10        3.43       -1.40      2.16 o 
   2  11  10        3.18       11.32      3.19 o 
   3  11  10       12.13        9.23      2.70 o 
   4  11  10       11.62       14.76      5.12 o 
   5  11  10        2.74        4.17      4.04 o 
   6  11  10        7.21       11.90      3.64 o 
   7  11  10        0.10       -3.26      3.26 o 
   8  11  10        2.11       11.50      6.10 o 
  -2  12  10        8.95       15.96      8.09 o 
  -1  12  10        0.13       -0.96      2.29 o 
   0  12  10        3.19       -0.49      2.09 o 
   1  12  10        4.36        5.66      4.17 o 
   2  12  10        3.24        8.08      8.19 o 
   3  12  10        0.85        1.76      2.27 o 
   4  12  10        2.24        1.09      2.12 o 
   5  12  10        1.89       -1.58      2.37 o 
   6  12  10        0.57        4.09      3.37 o 
   7  12  10        7.73       12.08      5.20 o 
  -1  13  10        5.12       10.35      4.67 o 
   0  13  10        3.73        3.75      2.91 o 
   1  13  10        1.96        4.77      3.88 o 
   2  13  10        0.15        3.39      3.36 o 
   3  13  10       10.60       13.81      7.48 o 
   4  13  10        2.09        1.15      2.25 o 
   5  13  10        2.34        3.81      2.73 o 
   6  13  10        1.06        4.48      3.00 o 
   1  14  10        0.93       -1.14      2.48 o 
   2  14  10        0.65       -2.93      2.93 o 
   3  14  10        4.82        6.37      4.07 o 
   4  14  10        2.60        3.60      3.72 o 
   5  14  10        2.03        6.37      5.08 o 
  -6 -12  11        1.02        1.27      3.29 o 
  -5 -12  11        0.45        1.32      2.36 o 
  -4 -12  11        3.46       -0.46      3.96 o 
  -3 -12  11        0.88        2.65      3.93 o 
  -2 -12  11        1.96        3.01      3.62 o 
  -1 -12  11        4.33        0.75      1.98 o 
   0 -12  11        0.09        0.10      2.04 o 
  -7 -11  11        1.50        3.05      2.89 o 
  -6 -11  11        0.28        6.81      4.57 o 
  -5 -11  11        0.18        0.48      2.02 o 
  -4 -11  11        0.37        2.49      2.02 o 
  -3 -11  11        0.49        0.90      3.18 o 
  -2 -11  11        2.48        2.52      2.11 o 
  -1 -11  11        2.82       18.34     14.08 o 
   0 -11  11        0.94        2.65      2.38 o 
   1 -11  11        6.42        4.32      2.55 o 
   2 -11  11        0.69       -0.89      2.48 o 
  -7 -10  11        5.25        9.27      3.77 o 
  -6 -10  11        2.27        9.34      3.09 o 
  -5 -10  11        1.51       -0.35      2.05 o 
  -4 -10  11        4.00        7.42      5.07 o 
  -3 -10  11        1.90        5.51      2.17 o 
  -2 -10  11        2.45        2.50      2.24 o 
  -1 -10  11        4.29        1.70      1.96 o 
   0 -10  11        0.05       -0.55      1.87 o 
   1 -10  11        5.40        8.20      2.93 o 
   2 -10  11        0.14        2.32      2.24 o 
   3 -10  11        3.63       11.40      4.69 o 
  -8  -9  11        0.30       -0.59      3.59 o 
  -7  -9  11        0.53        1.83      2.27 o 
  -6  -9  11        8.31       10.50      3.46 o 
  -5  -9  11        4.46       11.11      2.84 o 
  -4  -9  11        1.35        1.99      3.34 o 
  -3  -9  11        1.53        3.79      1.94 o 
  -2  -9  11        9.55        8.35      1.67 o 
  -1  -9  11        0.33       -0.07      3.00 o 
   0  -9  11        2.13        4.84      3.69 o 
   1  -9  11        2.62        5.42      2.77 o 
   2  -9  11        4.93        4.45      2.39 o 
   3  -9  11        0.83        2.48      2.51 o 
   4  -9  11        1.38        3.36      2.51 o 
  -8  -8  11        4.39        2.59      2.72 o 
  -7  -8  11        0.47       -2.14      2.14 o 
  -6  -8  11        0.57        0.02      1.85 o 
  -5  -8  11        1.66        4.51      2.05 o 
  -4  -8  11        1.75        2.26      1.99 o 
  -3  -8  11        2.42        6.33      2.09 o 
  -2  -8  11        4.29        4.10      2.84 o 
  -1  -8  11        4.03        4.53      2.04 o 
   0  -8  11        0.20        5.27      2.26 o 
   1  -8  11        2.27        7.83      4.31 o 
   2  -8  11       21.54       26.55      4.09 o 
   3  -8  11        7.97        8.70      2.89 o 
   4  -8  11        5.50       -1.44      2.54 o 
   5  -8  11        0.46        0.06      1.93 o 
  -9  -7  11        1.75       -2.49      2.49 o 
  -8  -7  11        0.96        1.58      2.30 o 
  -7  -7  11        0.61        2.12      2.12 o 
  -6  -7  11        4.95        9.20      3.05 o 
  -5  -7  11        2.33       -0.40      1.74 o 
  -4  -7  11        1.14       -1.76      2.16 o 
  -3  -7  11       13.22       15.93      2.08 o 
  -2  -7  11        3.21        4.79      3.57 o 
  -1  -7  11        0.83        1.32      1.33 o 
   0  -7  11       29.83       32.76      3.93 o 
   1  -7  11        3.97        2.01      2.86 o 
   2  -7  11        6.67        8.45      2.97 o 
   3  -7  11       10.72        9.21      3.01 o 
   4  -7  11        2.07       -0.51      2.13 o 
   5  -7  11        2.20        6.02      6.65 o 
  -9  -6  11        0.64        2.11      2.39 o 
  -8  -6  11        1.53       -1.76      2.37 o 
  -7  -6  11        0.08        0.76      2.00 o 
  -6  -6  11        5.54        1.14      2.38 o 
  -5  -6  11        1.62        0.17      2.55 o 
  -4  -6  11       16.73       18.08      2.25 o 
  -3  -6  11       34.69       40.81      3.14 o 
  -2  -6  11       44.10       34.82      2.74 o 
  -1  -6  11        7.44       10.45      1.80 o 
   0  -6  11       27.90       30.57      4.05 o 
   1  -6  11        6.86        4.14      2.15 o 
   2  -6  11       60.53       60.31      6.97 o 
   3  -6  11       13.74       14.25      3.03 o 
   4  -6  11       19.23       22.71      4.16 o 
   5  -6  11        2.99       10.47      3.07 o 
   6  -6  11        2.08        1.15      5.24 o 
  -9  -5  11        0.78        2.61      2.83 o 
  -8  -5  11        1.76       -1.08      2.16 o 
  -7  -5  11        1.10        0.27      3.80 o 
  -6  -5  11       15.93       15.88      3.80 o 
  -5  -5  11        7.87       10.68      2.88 o 
  -4  -5  11       17.35       14.89      1.91 o 
  -3  -5  11       36.76       36.17      3.03 o 
  -2  -5  11        2.95        6.38      3.26 o 
  -1  -5  11       27.23       26.59      2.20 o 
   0  -5  11       88.81       82.32      7.34 o 
   1  -5  11        1.03       -0.05      1.79 o 
   2  -5  11       17.61       26.09      3.56 o 
   3  -5  11       31.19       35.54     12.62 o 
   4  -5  11        4.17        5.74      2.54 o 
   5  -5  11        4.27        3.26      2.53 o 
   6  -5  11        7.48        6.93      3.13 o 
   7  -5  11        0.66        0.50      2.08 o 
  -9  -4  11        0.16       -0.65      2.05 o 
  -8  -4  11        2.71        5.58      3.64 o 
  -7  -4  11       18.06       23.53      4.13 o 
  -6  -4  11       10.66       10.13      2.98 o 
  -5  -4  11        3.55        6.23      3.36 o 
  -4  -4  11       62.82       55.93      5.19 o 
  -3  -4  11       25.86       24.96      2.37 o 
  -2  -4  11       79.24       75.44      4.30 o 
  -1  -4  11       33.46       34.36      2.47 o 
   0  -4  11        2.61        8.23      2.30 o 
   1  -4  11        0.56        0.26      1.24 o 
   2  -4  11        4.53        7.48      2.25 o 
   3  -4  11       25.30       28.29      4.24 o 
   4  -4  11       13.42       11.69      2.84 o 
   5  -4  11        0.52        5.36      2.65 o 
   6  -4  11        7.21        9.94      4.26 o 
   7  -4  11        0.14       -0.32      2.93 o 
  -9  -3  11        3.54        2.56      5.31 o 
  -8  -3  11        1.49       -1.55      2.26 o 
  -7  -3  11        0.45        3.17      2.24 o 
  -6  -3  11        2.65        5.30      4.92 o 
  -5  -3  11        2.15        1.55      1.87 o 
  -4  -3  11       44.90       46.76      4.40 o 
  -3  -3  11       31.15       36.11      2.74 o 
  -2  -3  11       17.32       18.16      2.07 o 
  -1  -3  11       44.55       39.35      2.73 o 
   0  -3  11       12.64       10.96      2.25 o 
   1  -3  11       38.38       35.98      7.01 o 
   2  -3  11       29.15       30.28      3.44 o 
   3  -3  11       53.47       55.46      5.42 o 
   4  -3  11       19.34       21.68      4.43 o 
   5  -3  11       13.58       18.90      6.00 o 
   6  -3  11        1.28        4.68      2.44 o 
   7  -3  11        1.70        7.67      2.87 o 
  -9  -2  11        7.32        4.70      3.25 o 
  -8  -2  11        3.25        1.41      2.40 o 
  -7  -2  11        8.65       13.01      3.34 o 
  -6  -2  11        1.64        0.68      1.71 o 
  -5  -2  11        5.49        5.96      1.63 o 
  -4  -2  11       20.43       24.57      4.05 o 
  -3  -2  11       39.40       38.18      2.93 o 
  -2  -2  11       60.97       69.61      4.41 o 
  -1  -2  11       24.64       20.45      2.03 o 
   0  -2  11       52.11       47.95      2.83 o 
   1  -2  11       59.08       57.03      4.71 o 
   2  -2  11        0.15        1.23      1.94 o 
   3  -2  11       30.27       28.94      3.87 o 
   4  -2  11       87.56       72.46     13.69 o 
   5  -2  11        5.68        9.68      2.48 o 
   6  -2  11       16.04       19.71      5.01 o 
   7  -2  11        1.79       -1.89      2.20 o 
   8  -2  11        2.85        0.83      2.19 o 
  -9  -1  11        2.44        8.12      3.61 o 
  -8  -1  11        1.69        1.37      2.22 o 
  -7  -1  11       16.04       18.32      3.75 o 
  -6  -1  11        0.47        0.56      3.56 o 
  -5  -1  11       46.60       43.46      3.38 o 
  -4  -1  11        6.74        6.01      1.65 o 
  -3  -1  11       30.54       26.59      2.51 o 
  -2  -1  11       24.94       28.74      3.17 o 
  -1  -1  11       37.76       32.85      2.53 o 
   0  -1  11       11.00        9.40      1.27 o 
   1  -1  11       11.57       11.75      2.75 o 
   2  -1  11       16.05       18.00      3.00 o 
   3  -1  11       66.98       71.86      6.41 o 
   4  -1  11       16.88       13.97      2.72 o 
   5  -1  11        9.79        8.78      3.49 o 
   6  -1  11        4.77        7.71      7.47 o 
   7  -1  11        2.43        5.70      2.40 o 
   8  -1  11        8.79       15.49      4.17 o 
  -9   0  11        0.68        0.66      3.03 o 
  -8   0  11        1.38        2.54      3.19 o 
  -7   0  11        0.35        3.01      3.36 o 
  -6   0  11        9.05        7.09      2.72 o 
  -5   0  11       19.14       18.05      2.12 o 
  -4   0  11        9.40       11.11      2.04 o 
  -3   0  11      101.86      104.52      5.68 o 
  -2   0  11       23.67       22.31      2.26 o 
  -1   0  11       44.99       48.79      3.37 o 
   0   0  11        2.62        3.63      1.04 o 
   1   0  11       16.46       18.19      2.57 o 
   2   0  11       89.69       94.73      6.98 o 
   3   0  11        4.83       10.08      2.51 o 
   4   0  11       58.84       63.10      5.67 o 
   5   0  11       53.25       57.59      6.19 o 
   6   0  11       54.76       57.08      5.85 o 
   7   0  11        1.72        0.39      1.71 o 
   8   0  11        2.34       12.11      4.17 o 
  -8   1  11        0.19       -0.97      2.23 o 
  -7   1  11        4.12        4.43      2.61 o 
  -6   1  11       22.90       29.34      4.93 o 
  -5   1  11        3.95        3.15      1.42 o 
  -4   1  11       63.23       61.77      4.22 o 
  -3   1  11       68.38       76.26      4.76 o 
  -2   1  11       98.82       99.43      5.94 o 
  -1   1  11       21.49       22.82      2.27 o 
   0   1  11       78.19       69.40      3.91 o 
   1   1  11       89.32       77.02      5.70 o 
   2   1  11        7.59        4.47      1.83 o 
   3   1  11       93.22       96.16      7.68 o 
   4   1  11       87.26       83.40      8.45 o 
   5   1  11        3.64        7.54      4.05 o 
   6   1  11       23.97       25.09      3.93 o 
   7   1  11       12.85       11.94      2.89 o 
   8   1  11        4.61        6.67      3.91 o 
   9   1  11        3.89        2.34      2.33 o 
  -8   2  11        3.69        4.25      3.96 o 
  -7   2  11        5.24        5.70      7.00 o 
  -6   2  11        7.07       12.18      3.18 o 
  -5   2  11        7.14       10.44      2.77 o 
  -4   2  11       28.11       30.49      6.21 o 
  -3   2  11      293.83      326.45     16.42 o 
  -2   2  11       22.13       25.80      2.86 o 
  -1   2  11       54.09       57.48      3.73 o 
   0   2  11       17.11       15.48      1.99 o 
   1   2  11      294.33      310.60     16.10 o 
   2   2  11       36.07       35.43      4.00 o 
   3   2  11       84.61       87.54      6.97 o 
   4   2  11        6.05       14.59      2.75 o 
   5   2  11       26.39       27.46      3.74 o 
   6   2  11        1.04        5.81      3.45 o 
   7   2  11        1.84       -1.43      1.81 o 
   8   2  11        3.31        9.14      6.43 o 
   9   2  11        1.26       -0.16      2.15 o 
  -8   3  11        0.50        0.08      2.94 o 
  -7   3  11        8.70        8.47      4.69 o 
  -6   3  11       25.53       23.66      3.17 o 
  -5   3  11       18.64       22.84      3.03 o 
  -4   3  11        7.82        8.89      1.70 o 
  -3   3  11      115.61      112.54      6.59 o 
  -2   3  11       25.70       24.78      2.77 o 
  -1   3  11      300.49      300.00     12.71 o 
   0   3  11      158.64      154.55      7.30 o 
   1   3  11        1.68        4.28      2.51 o 
   2   3  11      115.32      106.14      7.07 o 
   3   3  11       29.39       27.56      3.37 o 
   4   3  11        5.42       11.14      2.42 o 
   5   3  11       32.13       37.67      5.34 o 
   6   3  11       11.33       10.14      2.89 o 
   7   3  11        3.54       -0.26      1.63 o 
   8   3  11        1.85        0.91      1.90 o 
   9   3  11        0.69        2.33      2.34 o 
  -7   4  11        1.66        6.62      5.54 o 
  -6   4  11       21.18       25.02      8.33 o 
  -5   4  11        8.03       10.85      2.21 o 
  -4   4  11       36.82       34.37      2.97 o 
  -3   4  11      104.87      106.25      6.46 o 
  -2   4  11        9.97        9.90      1.69 o 
  -1   4  11       17.76       18.10      2.20 o 
   0   4  11       19.33       18.46      2.10 o 
   1   4  11        9.00       10.39      1.82 o 
   2   4  11      122.92      120.88      5.94 o 
   3   4  11      109.73       96.57      6.23 o 
   4   4  11        7.07        8.89      2.39 o 
   5   4  11       13.24       17.78      3.01 o 
   6   4  11        5.23        3.82      1.98 o 
   7   4  11        3.99        2.52      2.26 o 
   8   4  11        8.35       12.61      8.56 o 
   9   4  11        0.41       -1.35      2.17 o 
  -7   5  11        5.02        5.29      4.22 o 
  -6   5  11        1.24        3.32      2.35 o 
  -5   5  11       15.54       14.22      3.29 o 
  -4   5  11        2.90        2.60      2.08 o 
  -3   5  11       17.67       15.22      2.17 o 
  -2   5  11       37.57       35.89      2.78 o 
  -1   5  11       53.68       54.46      3.78 o 
   0   5  11       22.30       30.14      2.66 o 
   1   5  11       46.67       39.05      3.74 o 
   2   5  11       64.15       63.19      4.47 o 
   3   5  11       20.85       19.19      2.08 o 
   4   5  11       11.11       14.18      2.61 o 
   5   5  11       24.19       24.66      5.48 o 
   6   5  11       14.28       15.65      3.33 o 
   7   5  11        2.33        3.92      2.35 o 
   8   5  11        1.64        1.40      2.01 o 
   9   5  11        0.60        0.64      2.42 o 
  -6   6  11        0.49        2.02      3.22 o 
  -5   6  11        8.74       12.56      3.24 o 
  -4   6  11       15.25       14.27      3.06 o 
  -3   6  11       36.50       35.92      4.80 o 
  -2   6  11       34.59       35.51      4.46 o 
  -1   6  11       31.19       34.36      3.21 o 
   0   6  11        5.40        5.49      1.55 o 
   1   6  11        3.13        3.97      1.59 o 
   2   6  11        8.94       11.14      2.36 o 
   3   6  11       22.20       21.96      2.25 o 
   4   6  11       43.86       47.15      3.41 o 
   5   6  11       16.58       17.32      3.11 o 
   6   6  11        0.40        2.72      2.94 o 
   7   6  11        9.22        6.96      5.34 o 
   8   6  11        0.33        2.46      2.37 o 
   9   6  11        5.01        2.03      2.26 o 
  -6   7  11        0.41       -1.10      1.97 o 
  -5   7  11        0.68        1.64      2.40 o 
  -4   7  11        0.89        6.10      6.76 o 
  -3   7  11        2.49       -0.54      1.65 o 
  -2   7  11        0.47       -0.25      2.25 o 
  -1   7  11        3.14        5.62      6.36 o 
   0   7  11        4.15        7.93      2.98 o 
   1   7  11       15.88       13.94      1.90 o 
   2   7  11       13.01       12.97      2.07 o 
   3   7  11       35.56       37.41      3.22 o 
   4   7  11       25.49       22.88      2.64 o 
   5   7  11        5.53        6.69      2.24 o 
   6   7  11        0.27        0.52      1.92 o 
   7   7  11        4.69        0.34      1.93 o 
   8   7  11        0.02        1.20      1.93 o 
   9   7  11        3.76        3.53      2.99 o 
  -5   8  11        2.77        0.49      2.07 o 
  -4   8  11        2.76        1.20      1.99 o 
  -3   8  11        1.02        3.51      5.55 o 
  -2   8  11        4.12        6.11      2.58 o 
  -1   8  11        6.17        7.47      2.56 o 
   0   8  11       19.59       24.86      6.55 o 
   1   8  11       13.94        9.87      2.60 o 
   2   8  11        5.86        6.77      1.56 o 
   3   8  11        1.71        0.19      1.22 o 
   4   8  11       24.58       27.06      2.78 o 
   5   8  11       19.96       21.50      2.76 o 
   6   8  11        2.04        2.90      3.36 o 
   7   8  11        0.67        1.48      1.99 o 
   8   8  11        3.49        3.09      2.46 o 
   9   8  11        5.50        7.34      5.92 o 
  -4   9  11        0.39       -2.13      3.23 o 
  -3   9  11        5.53        8.43      8.93 o 
  -2   9  11        3.83        0.65      4.14 o 
  -1   9  11        6.38        0.02      2.89 o 
   0   9  11        5.56       11.00      3.11 o 
   1   9  11        0.85        1.85      2.63 o 
   2   9  11        4.06        1.04      1.77 o 
   3   9  11        4.54        7.11      2.20 o 
   4   9  11        4.25        7.69      2.06 o 
   5   9  11        7.79        7.74      2.07 o 
   6   9  11        3.59        1.82      2.84 o 
   7   9  11        3.00        4.62      2.83 o 
   8   9  11       16.33       15.25      3.96 o 
  -4  10  11        1.42        4.20      5.61 o 
  -3  10  11        3.73        7.54      3.31 o 
  -2  10  11        1.06        3.18      3.46 o 
  -1  10  11        1.37        1.13      2.49 o 
   0  10  11        4.42        4.58      2.54 o 
   1  10  11       17.73       19.65      3.69 o 
   2  10  11       13.16       11.45      2.81 o 
   3  10  11        1.40        5.31      6.70 o 
   4  10  11        4.06        3.90      2.34 o 
   5  10  11        2.32        3.05      2.29 o 
   6  10  11        0.52        4.72      2.58 o 
   7  10  11        6.56       14.17      3.67 o 
   8  10  11        5.19        3.35      2.75 o 
  -3  11  11        0.21       -1.44      2.75 o 
  -2  11  11        4.23        1.78      2.48 o 
  -1  11  11        0.38       -0.32      2.17 o 
   0  11  11        3.97        7.61      9.25 o 
   1  11  11        7.19       13.46      3.36 o 
   2  11  11        2.15        6.69      6.25 o 
   3  11  11        0.06        1.92      1.92 o 
   4  11  11        0.65        2.14      5.45 o 
   5  11  11       10.97       15.09      3.39 o 
   6  11  11        3.45        6.71      4.59 o 
   7  11  11        3.14       -1.59      3.52 o 
  -1  12  11        0.76       -1.63      2.55 o 
   0  12  11        5.68        8.09      4.82 o 
   1  12  11        6.22        5.50      3.65 o 
   2  12  11        6.18        7.30      4.35 o 
   3  12  11        3.14        5.77      2.61 o 
   4  12  11        5.53        8.23      5.62 o 
   5  12  11        4.60        6.00      7.91 o 
   6  12  11        3.18        3.15      3.32 o 
   0  13  11        1.55        3.09      3.59 o 
   1  13  11        5.84        2.38      3.91 o 
   2  13  11        2.13       -1.08      2.19 o 
   3  13  11        5.29        6.36      4.63 o 
   4  13  11        3.61        6.01      7.18 o 
   5  13  11        0.63        0.32      1.98 o 
  -3 -12  12        1.28       -0.96      3.62 o 
  -2 -12  12        1.02       -0.49      3.12 o 
  -5 -11  12        1.02        2.84      3.99 o 
  -4 -11  12        0.63        3.75      4.24 o 
  -3 -11  12        1.09       -2.13      3.72 o 
  -2 -11  12        2.15       11.32      4.92 o 
  -1 -11  12        0.90        0.85      1.91 o 
   0 -11  12        1.93        4.05      2.51 o 
   1 -11  12        1.91        2.36      2.42 o 
  -6 -10  12        4.68        8.71      7.96 o 
  -5 -10  12        3.04        3.28      2.64 o 
  -4 -10  12        0.57        1.39      2.25 o 
  -3 -10  12        6.30       13.52      5.77 o 
  -2 -10  12        0.45        2.02      2.32 o 
  -1 -10  12        1.72        9.62      4.99 o 
   0 -10  12        4.00        1.88      2.23 o 
   1 -10  12        1.19        2.72      2.80 o 
   2 -10  12        0.81        0.69      3.34 o 
  -7  -9  12        3.53       11.80      4.38 o 
  -6  -9  12        5.04        3.59      3.66 o 
  -5  -9  12        6.16        7.11      7.93 o 
  -4  -9  12        0.08        2.77      2.10 o 
  -3  -9  12        8.23        6.34      2.82 o 
  -2  -9  12        1.27       -0.68      1.68 o 
  -1  -9  12        0.89        5.93      4.26 o 
   0  -9  12        4.31        3.46      5.00 o 
   1  -9  12        1.53       -1.95      2.02 o 
   2  -9  12        3.11        0.74      1.86 o 
   3  -9  12        1.92        6.13      3.08 o 
  -8  -8  12        0.16       -1.48      2.80 o 
  -7  -8  12        0.07        1.30      2.16 o 
  -6  -8  12       12.36       13.60      3.53 o 
  -5  -8  12        1.23        3.07      2.03 o 
  -4  -8  12        1.38        1.16      2.03 o 
  -3  -8  12        1.81        0.22      1.21 o 
  -2  -8  12        2.28        0.09      1.44 o 
  -1  -8  12        0.67       -0.47      2.55 o 
   0  -8  12        3.85        2.64      4.14 o 
   1  -8  12       23.03       25.06      3.93 o 
   2  -8  12        8.48        9.62      3.15 o 
   3  -8  12        2.02        3.52      2.58 o 
   4  -8  12        4.08        3.00      2.51 o 
  -8  -7  12        0.20       -0.16      1.89 o 
  -7  -7  12        6.68        6.66      5.61 o 
  -6  -7  12        0.54       -0.18      1.82 o 
  -5  -7  12        2.79        1.46      1.97 o 
  -4  -7  12        2.45        1.85      4.58 o 
  -3  -7  12        8.84       12.06      1.94 o 
  -2  -7  12        8.13        8.02      1.63 o 
  -1  -7  12        9.05       13.32      5.18 o 
   0  -7  12        4.37        2.86      1.91 o 
   1  -7  12       13.78       19.11      3.33 o 
   2  -7  12        0.66       -1.82      2.41 o 
   3  -7  12        3.03        2.33      2.14 o 
   4  -7  12        1.80        0.80      5.15 o 
   5  -7  12        8.78       14.48      3.78 o 
  -8  -6  12        1.63        3.04      2.62 o 
  -7  -6  12        3.20        5.92      2.64 o 
  -6  -6  12        4.60        4.10      4.75 o 
  -5  -6  12        1.77        2.84      3.27 o 
  -4  -6  12        8.23        9.75      3.54 o 
  -3  -6  12        6.73        7.59      1.75 o 
  -2  -6  12        3.34        3.66      1.50 o 
  -1  -6  12        0.98        6.61      2.02 o 
   0  -6  12       13.35       12.48      2.82 o 
   1  -6  12       14.68       15.60      3.32 o 
   2  -6  12       15.77       17.54      3.31 o 
   3  -6  12        0.97       -1.99      1.99 o 
   4  -6  12        1.56        2.08      4.08 o 
   5  -6  12        4.35        7.83      3.96 o 
  -8  -5  12        0.46        2.02      2.47 o 
  -7  -5  12        1.49        0.50      2.21 o 
  -6  -5  12        3.08        4.72      2.33 o 
  -5  -5  12       24.73       22.74      3.64 o 
  -4  -5  12        6.49        5.73      1.59 o 
  -3  -5  12        5.58        8.73      1.62 o 
  -2  -5  12       66.02       60.03      3.92 o 
  -1  -5  12        6.45        9.63      2.91 o 
   0  -5  12       42.18       34.72      4.00 o 
   1  -5  12       30.23       24.97      3.45 o 
   2  -5  12       42.99       43.49      4.82 o 
   3  -5  12        4.58        6.56      4.91 o 
   4  -5  12        2.86        1.02      1.87 o 
   5  -5  12        1.82        0.12      2.28 o 
   6  -5  12        0.79       -0.93      4.32 o 
  -8  -4  12        1.81       -1.95      2.59 o 
  -7  -4  12        0.33        0.58      1.93 o 
  -6  -4  12        6.70        9.15      4.25 o 
  -5  -4  12       12.44        9.08      6.66 o 
  -4  -4  12        4.64        5.25      1.70 o 
  -3  -4  12       32.22       41.23      3.42 o 
  -2  -4  12        1.99        5.82      1.44 o 
  -1  -4  12        6.90        7.27      1.36 o 
   0  -4  12       17.08       14.03      2.66 o 
   1  -4  12       27.57       22.43      3.53 o 
   2  -4  12       19.93       24.19      3.61 o 
   3  -4  12        4.95        6.38      4.30 o 
   4  -4  12       11.60       14.69      3.30 o 
   5  -4  12       10.63       14.71      3.35 o 
   6  -4  12        2.66        1.91      3.36 o 
  -8  -3  12        1.49        1.03      2.42 o 
  -7  -3  12        2.87        1.60      2.14 o 
  -6  -3  12       22.88       24.97      4.60 o 
  -5  -3  12        8.79        5.25      3.88 o 
  -4  -3  12       47.60       42.05      3.23 o 
  -3  -3  12        0.79       -1.27      1.27 o 
  -2  -3  12       49.41       49.81      3.42 o 
  -1  -3  12      114.74      103.98      5.76 o 
   0  -3  12       27.98       30.24      3.55 o 
   1  -3  12        6.78        9.30      3.39 o 
   2  -3  12        7.82       12.03      2.84 o 
   3  -3  12        1.06        3.03      4.80 o 
   4  -3  12       22.72       29.62      4.00 o 
   5  -3  12        7.73        9.61      2.73 o 
   6  -3  12        3.65        5.28      2.53 o 
   7  -3  12        5.54        6.72      4.60 o 
  -8  -2  12        5.34        8.39      4.03 o 
  -7  -2  12        4.17        1.91      3.78 o 
  -6  -2  12        5.20        9.68      3.32 o 
  -5  -2  12        0.56       -2.13      2.13 o 
  -4  -2  12        4.55        5.01      1.64 o 
  -3  -2  12       28.08       25.62      2.41 o 
  -2  -2  12       20.68       21.08      2.54 o 
  -1  -2  12        4.31        6.00      1.61 o 
   0  -2  12        6.36        7.19      2.04 o 
   1  -2  12       16.11       21.78      3.29 o 
   2  -2  12        2.44        8.91      2.50 o 
   3  -2  12        9.58       12.28      2.66 o 
   4  -2  12        8.10       16.35      5.06 o 
   5  -2  12        9.05        9.15      2.76 o 
   6  -2  12        3.38        5.01      3.07 o 
   7  -2  12        7.96        6.20      2.83 o 
  -8  -1  12        7.10        5.62      2.89 o 
  -7  -1  12        0.38        0.73      2.13 o 
  -6  -1  12       11.83       12.43      4.43 o 
  -5  -1  12        8.99       11.35      2.21 o 
  -4  -1  12        5.70        5.68      2.72 o 
  -3  -1  12       21.57       23.65      2.54 o 
  -2  -1  12       19.77       21.13      2.35 o 
  -1  -1  12        6.25        8.51      1.53 o 
   0  -1  12        2.93       -0.74      1.59 o 
   1  -1  12       51.58       56.83      5.03 o 
   2  -1  12       15.78       18.93      6.12 o 
   3  -1  12       18.31       14.24      3.41 o 
   4  -1  12       24.88       24.39      3.59 o 
   5  -1  12       23.07       21.83      3.87 o 
   6  -1  12       11.08       14.52      3.56 o 
   7  -1  12        4.36        8.86      6.21 o 
   8  -1  12        4.28        4.84      2.88 o 
  -8   0  12        2.33       10.85      6.38 o 
  -7   0  12        9.75       12.13      4.67 o 
  -6   0  12        7.07        2.22      2.27 o 
  -5   0  12        1.52        3.96      1.48 o 
  -4   0  12       17.86       22.10      2.66 o 
  -3   0  12        9.96       14.84      2.11 o 
  -2   0  12       52.88       60.25      3.92 o 
  -1   0  12       20.77       20.06      2.29 o 
   0   0  12       13.54       14.52      1.67 o 
   1   0  12       14.03       15.62      3.20 o 
   2   0  12       13.06       14.13      2.91 o 
   3   0  12       70.11       66.58      5.98 o 
   4   0  12       30.52       27.59      4.00 o 
   5   0  12       70.29       65.74      6.55 o 
   6   0  12        9.43        4.48      3.21 o 
   7   0  12        4.81        4.81      2.48 o 
   8   0  12        4.55        2.87      4.92 o 
  -8   1  12        0.67       -3.82      3.91 o 
  -7   1  12        1.93        9.45      5.54 o 
  -6   1  12        1.94        5.46      2.85 o 
  -5   1  12        3.15        0.61      1.36 o 
  -4   1  12       17.73       19.76      3.76 o 
  -3   1  12       30.12       34.96      3.29 o 
  -2   1  12       36.67       42.89      5.38 o 
  -1   1  12       73.75       79.57      4.77 o 
   0   1  12       88.96       88.74      4.78 o 
   1   1  12       72.31       77.75      6.59 o 
   2   1  12        4.45        5.62      2.36 o 
   3   1  12       72.83       78.48      6.51 o 
   4   1  12       31.39       33.89      4.48 o 
   5   1  12        1.74        2.48      3.84 o 
   6   1  12       31.28       28.37      4.33 o 
   7   1  12       12.20       14.03      3.29 o 
   8   1  12        0.18       -0.94      1.97 o 
  -8   2  12        3.10       12.78      5.66 o 
  -7   2  12        0.45        3.69      3.75 o 
  -6   2  12        0.30        1.70      2.23 o 
  -5   2  12        6.38       10.04      3.51 o 
  -4   2  12       19.38       20.44      2.74 o 
  -3   2  12        7.73        4.66      4.66 o 
  -2   2  12        4.83        4.52      1.92 o 
  -1   2  12       19.65       16.90      2.09 o 
   0   2  12      185.44      191.92      8.88 o 
   1   2  12        6.39        5.91      1.32 o 
   2   2  12       19.57       20.60      3.11 o 
   3   2  12        9.27       13.38      2.87 o 
   4   2  12        0.60       -1.78      1.78 o 
   5   2  12       19.10       15.97      3.49 o 
   6   2  12        0.91        2.58      2.01 o 
   7   2  12        1.83        3.67      2.20 o 
   8   2  12        4.86        5.46      3.41 o 
  -7   3  12        2.04       -0.47      3.06 o 
  -6   3  12        2.83        4.77      3.93 o 
  -5   3  12        5.58        4.06      1.63 o 
  -4   3  12       18.48       20.19      2.51 o 
  -3   3  12       16.47       17.27      3.40 o 
  -2   3  12       22.20       22.53      2.74 o 
  -1   3  12       14.85       15.31      2.00 o 
   0   3  12       35.95       35.80      3.15 o 
   1   3  12       48.88       47.78      4.73 o 
   2   3  12       28.43       30.60      3.70 o 
   3   3  12       20.21       18.96      3.04 o 
   4   3  12        0.82       -3.04      3.04 o 
   5   3  12        7.84        8.87      2.85 o 
   6   3  12        0.12        1.70      1.81 o 
   7   3  12        0.32        5.13      5.02 o 
   8   3  12        3.82        3.63      2.67 o 
  -7   4  12        4.01        3.47      2.81 o 
  -6   4  12        2.27       -1.18      2.26 o 
  -5   4  12       26.37       20.81      3.66 o 
  -4   4  12        4.22        5.56      1.93 o 
  -3   4  12       31.88       35.26      3.28 o 
  -2   4  12       22.40       21.36      2.44 o 
  -1   4  12       17.27       14.70      2.22 o 
   0   4  12       25.27       25.49      2.42 o 
   1   4  12       60.83       64.22      4.20 o 
   2   4  12       77.10       78.81      6.55 o 
   3   4  12        0.17        1.91      1.82 o 
   4   4  12       13.89       18.38      4.54 o 
   5   4  12       10.73       17.71      3.14 o 
   6   4  12        6.97        8.32      2.54 o 
   7   4  12        0.94       -0.38      2.39 o 
   8   4  12        0.64        2.51      3.95 o 
  -6   5  12        1.82        2.03      4.05 o 
  -5   5  12        2.26        4.16      2.38 o 
  -4   5  12        6.37        4.22      4.36 o 
  -3   5  12        2.46        4.33      2.29 o 
  -2   5  12        1.41        1.49      1.18 o 
  -1   5  12        3.21        2.42      2.00 o 
   0   5  12       21.64       22.37      2.41 o 
   1   5  12        8.69        9.13      1.79 o 
   2   5  12       31.07       29.27      3.47 o 
   3   5  12       17.30       14.38      3.07 o 
   4   5  12        9.34       14.93      3.41 o 
   5   5  12       34.57       37.91      4.79 o 
   6   5  12        0.66       -0.02      1.82 o 
   7   5  12        1.42        0.84      3.48 o 
   8   5  12        2.90        6.91      4.64 o 
  -6   6  12        0.11        1.30      3.18 o 
  -5   6  12        2.40        0.31      1.77 o 
  -4   6  12       16.18       12.41      3.49 o 
  -3   6  12        2.92        3.09      2.05 o 
  -2   6  12        6.27        3.83      2.19 o 
  -1   6  12        7.17       11.01      2.77 o 
   0   6  12       42.65       37.40      3.49 o 
   1   6  12        4.17        6.74      2.43 o 
   2   6  12        1.87        1.20      1.93 o 
   3   6  12        0.64        2.33      1.22 o 
   4   6  12        3.48        8.17      3.47 o 
   5   6  12       10.36       12.69      2.62 o 
   6   6  12        1.51        3.87      4.12 o 
   7   6  12        5.22       -1.69      2.07 o 
   8   6  12        1.82        3.34      2.45 o 
  -5   7  12        1.33       -0.22      1.95 o 
  -4   7  12        7.46       12.60      4.43 o 
  -3   7  12        0.53       -2.05      2.05 o 
  -2   7  12        0.45        3.34      2.08 o 
  -1   7  12        4.76        2.52      2.43 o 
   0   7  12        2.51        7.91      2.53 o 
   1   7  12        5.36       12.37      2.70 o 
   2   7  12       10.31       12.19      2.07 o 
   3   7  12        1.94        2.56      1.48 o 
   4   7  12        3.33        4.49      1.51 o 
   5   7  12        1.51        1.16      2.12 o 
   6   7  12        1.08        0.43      1.86 o 
   7   7  12        1.34        7.88      3.94 o 
   8   7  12        4.05        2.15      2.70 o 
  -5   8  12        0.48        5.13      3.08 o 
  -4   8  12        2.76        0.19      3.19 o 
  -3   8  12        7.23        8.26      3.72 o 
  -2   8  12        0.34        4.76      3.74 o 
  -1   8  12        8.17       10.85      3.07 o 
   0   8  12       24.47       27.15      4.28 o 
   1   8  12        2.21        0.67      4.55 o 
   2   8  12        4.85        3.21      2.14 o 
   3   8  12       14.75       14.51      2.08 o 
   4   8  12       28.38       22.08      2.92 o 
   5   8  12       13.36       15.85      3.09 o 
   6   8  12        0.40        2.23      2.65 o 
   7   8  12        0.79        2.79      2.98 o 
   8   8  12        4.60        0.14      1.83 o 
  -4   9  12       12.22       15.09      3.99 o 
  -3   9  12       12.07       13.65      4.33 o 
  -2   9  12        0.47        1.35      2.49 o 
  -1   9  12       13.75       10.81      3.70 o 
   0   9  12       50.81       52.63      5.86 o 
   1   9  12       26.45       20.29      3.82 o 
   2   9  12        1.17        1.95      1.86 o 
   3   9  12        0.72       -0.26      2.75 o 
   4   9  12        5.76        7.75      2.77 o 
   5   9  12        3.45        5.53      2.48 o 
   6   9  12        3.46        1.06      1.89 o 
   7   9  12        1.41        7.84      6.52 o 
  -3  10  12        1.76       -1.98      4.66 o 
  -2  10  12        0.37        1.07      2.85 o 
  -1  10  12        1.20        2.08      3.69 o 
   0  10  12        8.41       13.50      3.78 o 
   1  10  12        0.86        2.15      3.10 o 
   2  10  12        3.96        4.75      2.45 o 
   3  10  12        1.95        1.91      2.92 o 
   4  10  12        3.22        3.39      3.79 o 
   5  10  12        3.64        3.27      4.65 o 
   6  10  12        2.18        1.50      4.16 o 
   7  10  12        2.51        2.11      3.30 o 
  -2  11  12        0.23        2.45      2.66 o 
  -1  11  12        0.04       -1.26      2.30 o 
   0  11  12        0.82       -0.82      2.09 o 
   1  11  12        1.97        5.85      3.07 o 
   2  11  12        1.94        8.69      2.87 o 
   3  11  12        0.37       -0.66      2.94 o 
   4  11  12        0.79       -0.64      1.88 o 
   5  11  12        1.39       -0.28      2.78 o 
   6  11  12        0.01        6.56      4.34 o 
   0  12  12        1.93        0.87      2.37 o 
   1  12  12        0.56        0.49      2.53 o 
   2  12  12        1.94       -1.54      2.51 o 
   3  12  12        1.64        1.36      2.13 o 
   4  12  12        3.47        2.97      4.02 o 
   5  12  12        2.07       -0.66      2.83 o 
  -3 -11  13        0.17        1.13      3.21 o 
  -2 -11  13        1.04        2.81      3.72 o 
  -5 -10  13        1.31        2.23      3.81 o 
  -4 -10  13        5.86        8.59      5.14 o 
  -3 -10  13        0.68       15.38      7.33 o 
  -2 -10  13        0.68        1.70      3.99 o 
  -1 -10  13        3.33       -2.18      2.39 o 
   0 -10  13        0.03        0.89      3.61 o 
   1 -10  13        1.69        2.10      2.64 o 
  -6  -9  13        2.86        2.91      2.43 o 
  -5  -9  13        0.38        4.52      7.67 o 
  -4  -9  13        0.47        4.45      4.92 o 
  -3  -9  13        0.27        4.65      3.98 o 
  -2  -9  13        1.28        1.54      1.98 o 
  -1  -9  13        1.50       -0.78      3.27 o 
   0  -9  13        0.20        0.38      1.77 o 
   1  -9  13        8.09        4.67      2.89 o 
   2  -9  13        0.95        0.52      2.20 o 
  -7  -8  13        1.44       11.53      5.30 o 
  -6  -8  13        1.30       -0.75      1.91 o 
  -5  -8  13        0.72        1.22      2.05 o 
  -4  -8  13        0.19       -0.68      2.52 o 
  -3  -8  13        0.14       -3.56      3.56 o 
  -2  -8  13        0.90        2.12      2.81 o 
  -1  -8  13        1.10        0.17      1.76 o 
   0  -8  13        1.43        3.43      3.35 o 
   1  -8  13        1.44        0.51      3.38 o 
   2  -8  13       12.23       14.00      3.62 o 
   3  -8  13        3.43        5.68      6.07 o 
  -7  -7  13        0.34       -1.31      2.73 o 
  -6  -7  13        0.19       -0.49      1.80 o 
  -5  -7  13        0.77        0.78      1.92 o 
  -4  -7  13        3.42        8.15      2.65 o 
  -3  -7  13        1.49        3.44      3.43 o 
  -2  -7  13        3.61        7.45      2.43 o 
  -1  -7  13        0.25        1.36      1.91 o 
   0  -7  13        1.71        1.22      1.75 o 
   1  -7  13        7.76        5.70      7.26 o 
   2  -7  13        1.70        1.05      2.01 o 
   3  -7  13       14.23       11.40      3.29 o 
   4  -7  13        2.48        5.59      2.95 o 
  -7  -6  13        1.06       -1.44      3.08 o 
  -6  -6  13        1.75        1.46      5.06 o 
  -5  -6  13        0.20       -0.94      2.39 o 
  -4  -6  13        3.46        3.66      3.88 o 
  -3  -6  13        4.60        5.38      1.61 o 
  -2  -6  13       17.19       14.15      4.35 o 
  -1  -6  13        2.67        7.73      3.59 o 
   0  -6  13        6.85        8.50      2.54 o 
   1  -6  13       14.17       10.37      4.07 o 
   2  -6  13       43.71       37.27      5.26 o 
   3  -6  13        4.06        2.76      2.08 o 
   4  -6  13        1.21       -2.49      2.49 o 
   5  -6  13        1.45        3.37      2.87 o 
  -8  -5  13        0.09        3.46      2.76 o 
  -7  -5  13        0.51        7.58      5.36 o 
  -6  -5  13        2.43        1.15      2.23 o 
  -5  -5  13        0.00        1.97      3.01 o 
  -4  -5  13        8.77        9.08      3.10 o 
  -3  -5  13       28.65       28.65      2.93 o 
  -2  -5  13        5.97       11.18      4.07 o 
  -1  -5  13        2.63        1.93      1.93 o 
   0  -5  13       45.35       37.98      5.13 o 
   1  -5  13       31.58       29.74      4.60 o 
   2  -5  13        1.68        6.14      3.33 o 
   3  -5  13        7.85       10.70      8.19 o 
   4  -5  13        3.28       -1.72      1.92 o 
   5  -5  13        2.92        9.85      3.05 o 
  -8  -4  13        0.13        0.99      4.60 o 
  -7  -4  13        1.30       -1.24      2.14 o 
  -6  -4  13        0.96        1.91      2.06 o 
  -5  -4  13        4.40        2.76      5.47 o 
  -4  -4  13        0.38        1.72      1.36 o 
  -3  -4  13       11.62       11.97      2.35 o 
  -2  -4  13        4.15        5.53      2.37 o 
  -1  -4  13       10.96        7.05      2.95 o 
   0  -4  13        5.96        9.16      3.95 o 
   1  -4  13        1.52        3.04      3.96 o 
   2  -4  13       24.29       22.75      3.84 o 
   3  -4  13        0.78        2.14      2.49 o 
   4  -4  13        2.69        4.86      8.36 o 
   5  -4  13        2.10        5.07      4.93 o 
   6  -4  13        1.54        2.82      2.58 o 
  -8  -3  13        1.02       -0.18      2.22 o 
  -7  -3  13        2.25        0.08      1.93 o 
  -6  -3  13        3.50        6.86      8.39 o 
  -5  -3  13        2.02        1.99      2.77 o 
  -4  -3  13       12.66       10.22      1.91 o 
  -3  -3  13       10.06       13.22      3.12 o 
  -2  -3  13       25.59       29.83      2.98 o 
  -1  -3  13        5.81        6.75      2.63 o 
   0  -3  13        3.05        4.68      6.18 o 
   1  -3  13        0.05        0.93      1.95 o 
   2  -3  13        2.09        3.34      2.02 o 
   3  -3  13        9.16       10.69      5.64 o 
   4  -3  13        1.32       10.26      4.36 o 
   5  -3  13       10.97       12.44      3.20 o 
   6  -3  13        3.57        4.44      4.26 o 
  -8  -2  13        0.41       -2.30      2.78 o 
  -7  -2  13        1.05        3.14      3.07 o 
  -6  -2  13        2.56        3.14      4.67 o 
  -5  -2  13        2.74        4.76      3.47 o 
  -4  -2  13       33.63       36.72      3.10 o 
  -3  -2  13        5.94       13.47      2.20 o 
  -2  -2  13       14.47       13.57      2.63 o 
  -1  -2  13       13.77       10.22      1.72 o 
   0  -2  13        1.23        3.66      1.86 o 
   1  -2  13       17.30       15.37      5.21 o 
   2  -2  13        7.01        9.61      5.38 o 
   3  -2  13        7.68        6.30      2.58 o 
   4  -2  13        1.42        1.18      1.87 o 
   5  -2  13        4.38       -0.30      1.91 o 
   6  -2  13        8.55       10.15      3.95 o 
   7  -2  13        0.35        2.16      2.34 o 
  -8  -1  13        1.62        1.85      2.64 o 
  -7  -1  13        2.99        1.75      2.48 o 
  -6  -1  13        0.78       -0.36      1.90 o 
  -5  -1  13        1.97        4.26      4.40 o 
  -4  -1  13        1.64        4.96      1.79 o 
  -3  -1  13        3.62        3.51      1.51 o 
  -2  -1  13       29.98       28.72      2.83 o 
  -1  -1  13       29.66       29.05      2.67 o 
   0  -1  13        3.07       -1.21      1.63 o 
   1  -1  13        2.56        3.03      2.10 o 
   2  -1  13        7.10        9.02      3.11 o 
   3  -1  13       32.12       32.34      4.17 o 
   4  -1  13       20.63       25.58      4.76 o 
   5  -1  13        0.73       -0.36      1.71 o 
   6  -1  13        6.88       12.43      3.27 o 
   7  -1  13        0.46       -1.22      2.58 o 
  -7   0  13        4.03       -0.55      2.29 o 
  -6   0  13        3.26        3.36      4.02 o 
  -5   0  13        1.20        2.02      1.42 o 
  -4   0  13        0.22        0.24      1.42 o 
  -3   0  13       19.72       20.25      2.64 o 
  -2   0  13       13.01       14.40      2.01 o 
  -1   0  13       15.73       13.73      2.53 o 
   0   0  13       33.69       29.31      3.88 o 
   1   0  13       79.32       72.97     13.18 o 
   2   0  13        3.68        3.82      2.86 o 
   3   0  13        1.96        2.71      1.88 o 
   4   0  13       33.85       29.41      4.31 o 
   5   0  13        3.70        9.58      2.82 o 
   6   0  13       10.74       13.25      3.82 o 
   7   0  13        1.41       -2.12      2.28 o 
  -7   1  13        4.65       11.06      6.06 o 
  -6   1  13        4.53        5.00      3.09 o 
  -5   1  13        0.13        2.06      2.79 o 
  -4   1  13        4.21        6.35      2.91 o 
  -3   1  13       16.38       17.66      2.37 o 
  -2   1  13        1.49        3.77      1.55 o 
  -1   1  13        8.01        9.99      2.88 o 
   0   1  13       37.00       30.56      2.70 o 
   1   1  13       42.53       45.84      5.63 o 
   2   1  13       24.00       20.67      3.29 o 
   3   1  13        5.94       13.01      2.93 o 
   4   1  13        0.09        3.74      2.16 o 
   5   1  13       11.08       10.07      5.97 o 
   6   1  13        1.79        3.28      2.33 o 
   7   1  13        2.37        5.38      2.67 o 
  -7   2  13        0.53        0.57      3.23 o 
  -6   2  13        5.40        9.04      5.85 o 
  -5   2  13        6.15        7.67      2.83 o 
  -4   2  13        3.40        3.81      1.75 o 
  -3   2  13       22.11       21.47      3.01 o 
  -2   2  13        5.45        5.88      1.88 o 
  -1   2  13        5.99        8.04      1.59 o 
   0   2  13        0.37        2.06      1.63 o 
   1   2  13        1.91        1.86      2.85 o 
   2   2  13        3.93        5.96      2.45 o 
   3   2  13        4.23       10.72      2.90 o 
   4   2  13        0.16        2.50      1.92 o 
   5   2  13        2.22        4.73      3.58 o 
   6   2  13        0.43        1.33      2.17 o 
   7   2  13        0.98        8.08      4.08 o 
   8   2  13        2.01        1.06      2.43 o 
  -7   3  13        0.69       -1.22      4.33 o 
  -6   3  13        0.76        2.37      3.43 o 
  -5   3  13        2.06       -1.40      2.93 o 
  -4   3  13       11.62        7.86      3.43 o 
  -3   3  13       25.33       24.55      2.83 o 
  -2   3  13       11.14       12.56      2.20 o 
  -1   3  13        8.96       11.34      1.93 o 
   0   3  13        2.77        3.14      2.13 o 
   1   3  13        9.67        9.90      1.75 o 
   2   3  13        4.16        6.77      2.26 o 
   3   3  13        6.15        2.92      2.03 o 
   4   3  13        2.94        0.20      2.25 o 
   5   3  13        2.55        1.76      2.74 o 
   6   3  13        2.85        2.43      2.94 o 
   7   3  13        1.02        3.72      5.54 o 
   8   3  13        1.04        3.49      2.59 o 
  -6   4  13        1.18        7.92      5.11 o 
  -5   4  13        0.80        3.05      4.35 o 
  -4   4  13        3.31        1.24      1.89 o 
  -3   4  13       33.05       31.65      3.43 o 
  -2   4  13        3.35        3.25      1.46 o 
  -1   4  13       10.51       12.01      2.05 o 
   0   4  13       23.95       28.12      2.99 o 
   1   4  13        3.06        5.15      2.78 o 
   2   4  13       14.43       11.82      3.20 o 
   3   4  13        3.70       10.14      3.82 o 
   4   4  13       14.59       11.45      4.57 o 
   5   4  13       13.74       16.59      5.41 o 
   6   4  13        1.66       -0.92      2.48 o 
   7   4  13        0.78        1.74      2.57 o 
   8   4  13        5.20        2.25      2.51 o 
  -6   5  13        0.14        0.38      2.98 o 
  -5   5  13        2.99        0.84      1.83 o 
  -4   5  13        5.33        9.83      2.95 o 
  -3   5  13        1.06        1.50      2.91 o 
  -2   5  13        0.30        0.82      2.44 o 
  -1   5  13        5.58        4.54      2.71 o 
   0   5  13        1.47        2.36      1.37 o 
   1   5  13        5.86        4.28      1.39 o 
   2   5  13       13.88       10.92      1.77 o 
   3   5  13        2.24        3.11      4.14 o 
   4   5  13       37.27       37.17      5.01 o 
   5   5  13       14.26       21.73      9.73 o 
   6   5  13        0.34       -0.93      2.84 o 
   7   5  13        0.06        2.72      2.72 o 
   8   5  13        2.91        9.36      6.48 o 
  -5   6  13        3.54        2.75      2.48 o 
  -4   6  13        9.44       12.19      3.49 o 
  -3   6  13        2.80        7.71      2.88 o 
  -2   6  13        5.56        0.18      1.64 o 
  -1   6  13        2.62        4.53      6.58 o 
   0   6  13       10.20       13.40      2.44 o 
   1   6  13        3.89        6.52      1.79 o 
   2   6  13        5.02        8.43      2.42 o 
   3   6  13       57.76       57.68      5.91 o 
   4   6  13       28.56       24.67      3.57 o 
   5   6  13       20.03       16.74      3.13 o 
   6   6  13        1.58        6.22      2.36 o 
   7   6  13        0.35       -1.23      2.05 o 
  -4   7  13        1.95        5.69      7.82 o 
  -3   7  13        0.60        1.93      2.06 o 
  -2   7  13        3.39        1.80      1.98 o 
  -1   7  13       20.51       16.38      3.22 o 
   0   7  13       35.97       40.60      5.20 o 
   1   7  13       22.68       27.50      4.34 o 
   2   7  13        0.49        1.38      1.41 o 
   3   7  13        2.51        1.58      1.33 o 
   4   7  13        0.93        2.16      2.98 o 
   5   7  13        9.68        6.53      2.50 o 
   6   7  13        1.42       -1.24      4.16 o 
   7   7  13        1.20       -0.84      2.04 o 
  -4   8  13       11.87       10.91      4.24 o 
  -3   8  13        0.42        6.04      3.72 o 
  -2   8  13        4.48        3.27      2.42 o 
  -1   8  13        1.19        7.37      4.48 o 
   0   8  13        0.59       -2.43      2.43 o 
   1   8  13        7.86        4.40      2.54 o 
   2   8  13        2.79        4.06      2.73 o 
   3   8  13        5.94       10.49      2.87 o 
   4   8  13       13.89       15.62      3.06 o 
   5   8  13        2.45        3.21      2.26 o 
   6   8  13        1.10        1.06      3.80 o 
   7   8  13        0.47       -1.55      2.45 o 
  -3   9  13        4.00        0.21      2.29 o 
  -2   9  13        1.53        0.38      2.76 o 
  -1   9  13        2.56        2.09      2.62 o 
   0   9  13        2.19        1.82      2.11 o 
   1   9  13        2.68        0.62      1.82 o 
   2   9  13        1.96        5.08      2.57 o 
   3   9  13        2.47        2.25      2.03 o 
   4   9  13        5.45        5.77      5.29 o 
   5   9  13        0.77        0.66      2.94 o 
   6   9  13        0.23        1.58      3.27 o 
   7   9  13        1.65        2.51      4.37 o 
  -2  10  13        1.26       -0.84      2.51 o 
  -1  10  13        0.19        2.88      2.94 o 
   0  10  13        0.64        2.56      2.51 o 
   1  10  13        0.88        3.02      3.67 o 
   2  10  13        0.33        0.18      3.81 o 
   3  10  13        4.57        4.66      2.78 o 
   4  10  13        2.38       -2.55      3.10 o 
   5  10  13        1.24       -4.34      4.34 o 
   6  10  13        0.95        5.60      4.66 o 
   0  11  13        1.42        7.20      3.61 o 
   1  11  13        0.99        0.54      2.08 o 
   2  11  13        0.13        2.46      2.94 o 
   3  11  13        1.17       -1.01      2.38 o 
   4  11  13        0.00       -1.41      3.07 o 
   5  11  13        3.14        1.87      4.11 o 
  -4  -9  14        0.01        2.08      3.75 o 
  -3  -9  14        1.73        6.22      5.57 o 
  -2  -9  14        2.45        3.07      3.49 o 
  -1  -9  14        2.68       -2.10      2.34 o 
   0  -9  14        1.43        1.45      4.08 o 
  -5  -8  14        2.28        0.06      3.13 o 
  -4  -8  14        0.06       -2.39      3.52 o 
  -3  -8  14        2.17        8.12      5.47 o 
  -2  -8  14        0.66        1.43      3.81 o 
  -1  -8  14        1.05        7.94      3.53 o 
   0  -8  14        1.45        2.03      2.03 o 
   1  -8  14        1.34        1.88      4.61 o 
   2  -8  14        6.30        0.21      5.61 o 
  -6  -7  14        2.78        3.88      4.90 o 
  -5  -7  14        0.09       -3.75      3.98 o 
  -4  -7  14        0.16       -2.86      3.41 o 
  -2  -7  14        0.35        1.64      1.95 o 
  -1  -7  14        1.07        4.61      2.90 o 
   0  -7  14        1.38        5.39      6.42 o 
   1  -7  14        1.71        1.42      2.12 o 
   2  -7  14        9.64       13.00      3.67 o 
   3  -7  14        0.23        0.96      2.23 o 
  -6  -6  14        0.74        0.11      2.08 o 
  -5  -6  14        0.23        0.69      2.34 o 
  -4  -6  14        4.62        5.80      4.82 o 
  -3  -6  14        0.17       -2.12      2.12 o 
  -2  -6  14        0.55       -2.07      2.07 o 
  -1  -6  14        3.14       -0.10      1.48 o 
   0  -6  14        3.49        3.36      2.61 o 
   1  -6  14       11.08        7.55      3.16 o 
   2  -6  14        3.48        2.58      3.44 o 
   3  -6  14        3.81        4.39      2.43 o 
   4  -6  14        0.73       -1.94      2.45 o 
  -7  -5  14        1.87        2.62      2.89 o 
  -6  -5  14        0.62       -0.92      3.55 o 
  -5  -5  14        0.10       -0.46      2.75 o 
  -4  -5  14        3.53        4.06      2.32 o 
  -3  -5  14        7.23       12.66      5.96 o 
  -2  -5  14        4.85        5.86      2.66 o 
  -1  -5  14       10.54        6.94      5.24 o 
   0  -5  14        5.36        7.89      4.02 o 
   1  -5  14        3.40        7.21      3.63 o 
   2  -5  14        6.67        3.25      4.91 o 
   3  -5  14        1.23        0.96      4.68 o 
   4  -5  14        2.80        0.70      4.27 o 
  -7  -4  14        1.07        0.58      2.68 o 
  -6  -4  14        0.59        0.04      2.20 o 
  -5  -4  14        2.46        1.49      1.96 o 
  -4  -4  14        3.89        1.43      1.96 o 
  -3  -4  14       13.05        8.48      2.47 o 
  -2  -4  14        8.09        7.49      3.47 o 
  -1  -4  14       12.77       10.33      2.87 o 
   0  -4  14        0.38       -0.70      1.93 o 
   1  -4  14        2.79        5.47      2.30 o 
   2  -4  14        5.72        2.23      2.26 o 
   3  -4  14        4.16        7.18      2.67 o 
   4  -4  14        2.57        6.51      2.81 o 
   5  -4  14        0.01        1.67      2.20 o 
  -7  -3  14        0.11        0.48      2.23 o 
  -6  -3  14        0.15       -1.27      2.59 o 
  -5  -3  14        0.73        1.65      3.07 o 
  -4  -3  14        4.66        5.96      7.18 o 
  -3  -3  14       23.13       23.08      2.84 o 
  -2  -3  14       21.82       19.03      3.88 o 
  -1  -3  14        3.38       -1.00      1.65 o 
   0  -3  14        1.61        0.10      2.30 o 
   1  -3  14        1.61        7.20      3.50 o 
   2  -3  14        2.44        6.05      2.94 o 
   3  -3  14        1.12       -1.82      2.14 o 
   4  -3  14        1.13       -0.48      2.43 o 
   5  -3  14        1.66        9.16      3.38 o 
  -7  -2  14        0.13        2.34      2.48 o 
  -6  -2  14        0.98        3.03      2.36 o 
  -5  -2  14        4.91        3.45      2.23 o 
  -4  -2  14       12.57       18.73      4.31 o 
  -3  -2  14        0.85        3.00      1.61 o 
  -2  -2  14        2.44        1.07      1.26 o 
  -1  -2  14        2.47        0.14      1.59 o 
   0  -2  14        1.87        2.25      1.92 o 
   1  -2  14       26.94       27.95      3.94 o 
   2  -2  14        7.09       12.93      2.94 o 
   3  -2  14        8.56       14.46      5.89 o 
   4  -2  14        7.34        6.56      2.94 o 
   5  -2  14        7.54       10.26      5.84 o 
   6  -2  14        3.15        4.19      2.61 o 
  -7  -1  14        3.07        3.24      2.92 o 
  -6  -1  14        0.94        4.02      3.05 o 
  -5  -1  14        0.91        7.59      2.62 o 
  -4  -1  14        3.30       10.78      2.34 o 
  -3  -1  14       15.29       14.70      2.61 o 
  -2  -1  14        3.20        1.62      1.58 o 
  -1  -1  14        4.42        2.83      2.14 o 
   0  -1  14        1.85        4.56      2.25 o 
   1  -1  14        2.24        1.32      2.55 o 
   2  -1  14        5.71        7.47      3.26 o 
   3  -1  14        2.26        0.04      1.66 o 
   4  -1  14        9.07        3.01      2.39 o 
   5  -1  14        5.86        8.20      2.83 o 
   6  -1  14        0.15        2.90      3.02 o 
  -7   0  14        0.21        1.51      3.33 o 
  -6   0  14        0.80       -0.92      2.83 o 
  -5   0  14        3.30        3.04      2.16 o 
  -4   0  14        4.98       10.68      2.35 o 
  -3   0  14        5.29        6.01      2.41 o 
  -2   0  14       31.48       35.03      5.51 o 
  -1   0  14        2.59       -0.94      2.02 o 
   0   0  14       12.84       14.48      4.03 o 
   1   0  14        3.67        6.84      2.40 o 
   2   0  14        8.07       14.16      3.21 o 
   3   0  14        5.49       12.86      3.21 o 
   4   0  14        3.59        4.34      2.37 o 
   5   0  14        2.44        3.43      2.57 o 
   6   0  14        4.57        6.01      2.78 o 
  -6   1  14        0.31        4.05      3.11 o 
  -5   1  14        3.59        5.56      3.75 o 
  -4   1  14        1.72        1.26      1.52 o 
  -3   1  14       31.74       35.64      3.77 o 
  -2   1  14        4.40        4.29      1.54 o 
  -1   1  14       19.89       18.64      2.56 o 
   0   1  14        7.96       10.00      2.76 o 
   1   1  14       20.73       24.43      3.77 o 
   2   1  14        5.47        6.33      6.03 o 
   3   1  14        0.20       -1.84      2.23 o 
   4   1  14        2.88        2.62      2.04 o 
   5   1  14        1.12        2.01      2.37 o 
   6   1  14        0.71        1.54      2.55 o 
   7   1  14        3.34        1.26      2.43 o 
  -6   2  14        0.96        7.72      4.50 o 
  -5   2  14        4.18        3.45      2.22 o 
  -4   2  14        1.14        1.46      1.57 o 
  -3   2  14        7.95        9.81      2.43 o 
  -2   2  14        8.17        7.08      1.73 o 
  -1   2  14       10.63       15.54      2.86 o 
   0   2  14       13.53       18.55      3.08 o 
   1   2  14        9.57        8.54      2.77 o 
   2   2  14        2.74       -1.56      1.78 o 
   3   2  14        8.90       11.88      2.87 o 
   4   2  14        7.69       13.52      5.12 o 
   5   2  14        0.39       -0.17      2.00 o 
   6   2  14        3.41        4.37      2.77 o 
   7   2  14        2.04       -1.71      2.85 o 
  -6   3  14        1.92        1.33      3.49 o 
  -4   3  14        5.91        7.62      2.08 o 
  -3   3  14        1.75       -0.81      1.83 o 
  -2   3  14        5.72        7.20      2.06 o 
  -1   3  14       20.26       22.87      2.80 o 
   0   3  14        9.26       10.83      2.13 o 
   1   3  14       14.23       16.91      3.07 o 
   2   3  14        3.66        5.86      3.26 o 
   3   3  14        1.59       -1.58      1.81 o 
   4   3  14        0.84        2.69      2.65 o 
   5   3  14        1.21        2.73      2.42 o 
   6   3  14        0.61        1.98      2.39 o 
   7   3  14        2.44        5.37      7.37 o 
  -5   4  14        0.44        1.93      2.94 o 
  -4   4  14        0.63        0.29      2.42 o 
  -3   4  14        8.00        6.81      2.31 o 
  -2   4  14        4.82        4.07      1.85 o 
  -1   4  14        9.26       10.03      2.08 o 
   0   4  14       10.20       11.72      2.22 o 
   1   4  14        4.36        4.41      4.34 o 
   2   4  14        2.42       -0.61      2.83 o 
   3   4  14        5.02        0.98      4.60 o 
   4   4  14        4.52        5.21      2.89 o 
   5   4  14       10.67       21.45      4.27 o 
   6   4  14        1.93        3.39      7.96 o 
   7   4  14        0.20        1.43      2.96 o 
  -5   5  14        3.20        2.10      4.05 o 
  -4   5  14        2.19        4.63      2.43 o 
  -3   5  14        2.51        9.48      3.05 o 
  -2   5  14        1.78       -0.96      1.81 o 
  -1   5  14        1.14        4.30      1.64 o 
   0   5  14        3.15        6.54      2.04 o 
   1   5  14        6.55        5.60      1.89 o 
   2   5  14        1.39        1.24      1.80 o 
   3   5  14        3.06        1.60      4.13 o 
   4   5  14        2.93        3.05      2.10 o 
   5   5  14        4.61        5.13      2.94 o 
   6   5  14        0.40        1.58      2.04 o 
   7   5  14        2.43        4.08      2.68 o 
  -4   6  14        1.35       -1.01      2.54 o 
  -3   6  14        1.57        7.86      3.17 o 
  -2   6  14        3.58        2.72      2.00 o 
  -1   6  14        4.21        2.38      2.96 o 
   0   6  14        5.80        2.82      2.27 o 
   1   6  14        1.59        1.39      1.34 o 
   2   6  14        6.32       10.64      3.53 o 
   3   6  14        0.66       -0.24      1.55 o 
   4   6  14       14.15       13.13      3.29 o 
   5   6  14        4.72       13.35      3.45 o 
   6   6  14        1.84       -0.69      2.08 o 
   7   6  14        0.81       -1.39      2.47 o 
  -4   7  14        0.25       -0.39      2.45 o 
  -3   7  14        3.41        0.64      2.68 o 
  -2   7  14        1.37       -1.48      2.13 o 
  -1   7  14        3.31        3.72      2.54 o 
   0   7  14        2.94        1.28      1.82 o 
   1   7  14        1.05        2.96      2.49 o 
   2   7  14        1.38       -2.06      3.24 o 
   3   7  14        3.02        3.00      1.87 o 
   4   7  14       20.05       16.99      3.28 o 
   5   7  14       10.79        6.23      3.04 o 
   6   7  14        1.12        4.22      3.26 o 
  -3   8  14        8.95        4.93      3.84 o 
  -2   8  14        1.90       -1.81      2.27 o 
  -1   8  14        0.89       -0.11      2.26 o 
   0   8  14        4.93       -0.15      4.01 o 
   1   8  14       16.15       16.56      3.92 o 
   2   8  14       10.27       16.81      5.89 o 
   3   8  14        5.79        5.72      4.31 o 
   4   8  14        5.20       12.59      4.99 o 
   5   8  14        4.36        7.07      4.40 o 
   6   8  14        0.21        2.52      2.30 o 
  -2   9  14        1.13        2.39      2.72 o 
  -1   9  14        0.13        4.76      2.78 o 
   0   9  14        0.24        5.86      4.81 o 
   1   9  14        0.53       -1.92      2.16 o 
   2   9  14        0.40        2.16      3.07 o 
   3   9  14        4.23        8.21      5.02 o 
   4   9  14        7.06       -0.50      4.08 o 
   0  10  14        1.27        6.68      3.34 o 
   1  10  14        6.44        4.55      6.89 o 
   2  10  14        0.38       -1.22      2.94 o 
   3  10  14        1.86       -0.61      2.94 o 
   4  10  14        3.79        4.65      4.99 o 
  -3  -8  15        2.29       -3.00      3.69 o 
  -2  -8  15        3.03        1.90      3.99 o 
  -1  -8  15        0.24       -2.57      2.57 o 
   0  -8  15        1.14        1.19      2.21 o 
  -4  -7  15        1.60       -2.14      3.64 o 
  -3  -7  15        0.98        1.76      3.33 o 
  -2  -7  15        5.03        8.79      4.36 o 
  -1  -7  15        0.58       -0.37      2.13 o 
   0  -7  15        0.19        0.20      2.48 o 
   1  -7  15        1.71        0.76      2.10 o 
  -5  -6  15        2.28        4.16      4.27 o 
  -4  -6  15        2.45        4.37      5.05 o 
  -3  -6  15        2.83       15.74      6.50 o 
  -2  -6  15        3.23       -0.91      2.14 o 
  -1  -6  15        1.97       -2.06      2.20 o 
   0  -6  15        1.00        1.76      2.06 o 
   1  -6  15        0.17        2.12      2.17 o 
   2  -6  15        5.22        2.92      2.53 o 
  -5  -5  15        0.37        5.23      4.31 o 
  -4  -5  15        1.38        0.40      2.94 o 
  -3  -5  15        2.99       13.09      5.08 o 
  -2  -5  15        2.41        3.32      2.09 o 
  -1  -5  15        2.91        3.01      2.43 o 
   0  -5  15        0.72        1.91      2.12 o 
   1  -5  15        2.33       -0.21      4.36 o 
   2  -5  15        1.19       -0.72      3.56 o 
   3  -5  15        2.93        5.91      7.28 o 
  -6  -4  15        0.21       -2.38      2.38 o 
  -5  -4  15        0.28        4.62      2.87 o 
  -4  -4  15        1.40        3.13      3.78 o 
  -3  -4  15        6.63        5.98      3.98 o 
  -2  -4  15        2.34        0.26      1.57 o 
  -1  -4  15        1.75       -0.18      1.60 o 
   0  -4  15        3.21        0.64      1.80 o 
   1  -4  15        1.66        5.13      2.52 o 
   2  -4  15        4.60       11.90      8.82 o 
   3  -4  15        0.61        2.83      2.44 o 
   4  -4  15        0.71        5.77      3.02 o 
  -6  -3  15        1.61        5.90      4.84 o 
  -5  -3  15        0.71        2.59      2.16 o 
  -4  -3  15        2.61        3.65      2.25 o 
  -3  -3  15        4.76        7.47      2.66 o 
  -2  -3  15        0.18        2.73      2.14 o 
  -1  -3  15        3.20        4.60      2.49 o 
   0  -3  15        3.86        6.63      4.64 o 
   1  -3  15        1.81        1.46      2.82 o 
   2  -3  15        0.43        3.18      2.32 o 
   3  -3  15        2.49        5.75      6.90 o 
   4  -3  15        2.23        8.31      4.00 o 
  -6  -2  15        1.23        2.38      2.43 o 
  -5  -2  15        1.48        5.75      3.08 o 
  -4  -2  15        2.77        7.29      6.25 o 
  -3  -2  15        2.84        4.52      4.05 o 
  -2  -2  15       11.61       11.96      2.96 o 
  -1  -2  15       18.51       19.00      3.81 o 
   0  -2  15        4.14        2.74      2.26 o 
   1  -2  15       10.37       19.49      3.98 o 
   2  -2  15        0.76        1.37      2.12 o 
   3  -2  15       11.74       16.84      4.42 o 
   4  -2  15       11.64        7.58      2.79 o 
   5  -2  15        3.55        2.19      2.44 o 
  -6  -1  15        0.09       -0.81      2.13 o 
  -5  -1  15        2.72        1.98      2.10 o 
  -4  -1  15        5.74        7.48      3.20 o 
  -3  -1  15        1.11        0.59      1.40 o 
  -2  -1  15        3.85        3.85      2.08 o 
  -1  -1  15        4.00        7.79      2.91 o 
   0  -1  15        2.45        1.55      1.90 o 
   1  -1  15        4.13        6.80      3.06 o 
   2  -1  15        0.46        7.40      4.60 o 
   3  -1  15        6.60        0.43      4.60 o 
   4  -1  15        5.08        6.22      2.93 o 
   5  -1  15       11.55       20.64      4.69 o 
  -6   0  15        0.58       -0.85      2.22 o 
  -5   0  15        0.77       -2.87      4.22 o 
  -4   0  15        0.15       -0.71      1.82 o 
  -3   0  15       12.68       13.76      3.77 o 
  -2   0  15        2.63       -0.33      2.11 o 
  -1   0  15        5.48        3.77      2.35 o 
   0   0  15       12.32        9.25      5.90 o 
   1   0  15        0.33       -0.22      1.62 o 
   2   0  15        1.62        2.34      2.94 o 
   3   0  15        5.59        2.83      4.27 o 
   4   0  15        3.08        1.17      2.16 o 
   5   0  15        3.66        2.43      2.56 o 
  -5   1  15        1.49       -0.41      2.00 o 
  -4   1  15        0.98       -0.02      2.48 o 
  -3   1  15        3.55        2.44      1.39 o 
  -2   1  15        6.53        8.94      1.91 o 
  -1   1  15        7.15        9.92      2.87 o 
   0   1  15        0.83       -0.18      1.52 o 
   1   1  15        3.81        3.60      2.59 o 
   2   1  15        6.16        3.21      2.65 o 
   3   1  15       10.68       16.98      6.05 o 
   4   1  15       14.77       17.19      5.21 o 
   5   1  15        2.02        3.85      2.47 o 
   6   1  15        1.45        2.47      2.78 o 
  -5   2  15        1.35       -3.17      3.46 o 
  -4   2  15        0.72       -1.03      1.79 o 
  -3   2  15       15.46       17.28      3.08 o 
  -2   2  15       12.41       11.40      2.48 o 
  -1   2  15        5.76        9.73      2.77 o 
   0   2  15        7.89        2.78      2.00 o 
   1   2  15        2.98        2.61      1.97 o 
   2   2  15        2.13        1.78      3.37 o 
   3   2  15        6.26        8.42      3.03 o 
   4   2  15        9.67        5.46      2.61 o 
   5   2  15        5.84        6.13      4.39 o 
   6   2  15        2.53        6.33      6.53 o 
  -5   3  15        1.16       16.10      6.27 o 
  -4   3  15        0.46        3.06      2.02 o 
  -3   3  15        4.80        4.60      1.91 o 
  -2   3  15        4.54        2.74      1.71 o 
  -1   3  15        3.04        3.52      3.51 o 
   0   3  15       18.04       24.10      3.82 o 
   1   3  15        9.45       16.12      4.27 o 
   2   3  15        0.23        1.62      3.15 o 
   3   3  15        0.58       10.83      4.56 o 
   4   3  15        1.41       -1.77      2.91 o 
   5   3  15        2.16        3.87      3.50 o 
   6   3  15        1.52       -0.03      4.22 o 
  -4   4  15        1.53       -2.11      3.46 o 
  -3   4  15        1.61        5.88      2.56 o 
  -2   4  15        1.22        4.17      4.63 o 
  -1   4  15        3.87        3.04      1.73 o 
   0   4  15        6.52        9.78      2.61 o 
   1   4  15        3.97        2.12      1.97 o 
   2   4  15        0.68       -0.55      2.89 o 
   3   4  15        2.21        8.49      6.65 o 
   4   4  15        0.93       -0.84      2.11 o 
   5   4  15        3.72        3.85      2.57 o 
   6   4  15        0.74        1.25      3.92 o 
  -4   5  15        0.30        0.29      3.19 o 
  -3   5  15        1.80        0.87      2.35 o 
  -2   5  15        1.48        4.59      6.78 o 
  -1   5  15        0.26       -0.83      2.11 o 
   0   5  15        5.91       10.27      2.86 o 
   1   5  15        3.35        5.24      2.50 o 
   2   5  15        3.45        1.98      2.01 o 
   3   5  15        1.26        8.28      6.37 o 
   4   5  15        5.78        8.24      4.40 o 
   5   5  15        6.80        2.60      2.65 o 
   6   5  15        4.29        7.55      4.64 o 
  -3   6  15        2.70        9.44      3.23 o 
  -2   6  15        2.24        1.55      2.14 o 
  -1   6  15        0.21        1.88      2.07 o 
   0   6  15        1.82        2.89      3.76 o 
   1   6  15       10.75       15.05      5.15 o 
   2   6  15        4.50        9.14      4.92 o 
   3   6  15        4.93        7.70      3.15 o 
   4   6  15        0.17        0.92      1.81 o 
   5   6  15        3.49        2.17      2.24 o 
  -2   7  15        0.00        3.50      3.16 o 
  -1   7  15        0.45       -2.13      2.70 o 
   0   7  15        0.54       -1.09      2.84 o 
   1   7  15        1.20        9.50      4.99 o 
   2   7  15        0.52        1.85      3.93 o 
   3   7  15        0.65        7.33      5.28 o 
   4   7  15        2.29        4.31      3.55 o 
   5   7  15        0.21        0.52      2.12 o 
  -1   8  15        0.84        1.87      2.45 o 
   0   8  15        1.80        3.67      3.64 o 
   1   8  15        0.40       -3.61      3.76 o 
   2   8  15        0.90        4.73      5.15 o 
   3   8  15        4.07       -1.71      4.56 o 
   4   8  15        2.10       -0.26      2.92 o 
   1   9  15        7.72        0.17      2.75 o 
   2   9  15        0.09       -0.34      2.86 o 
   3   9  15        2.67       -2.58      4.07 o 
  -3  -6  16        3.22       -3.09      3.67 o 
  -2  -6  16        5.84       14.08      6.09 o 
  -1  -6  16        1.21        0.85      2.21 o 
   0  -6  16        0.74        1.89      3.91 o 
  -4  -5  16        0.84        2.94      4.28 o 
  -3  -5  16        1.34        2.19      3.55 o 
  -2  -5  16        3.24        2.84      3.38 o 
  -1  -5  16        0.43       -3.03      3.75 o 
   0  -5  16        2.25        3.33      2.64 o 
   1  -5  16        0.12        0.40      2.19 o 
  -4  -4  16        2.97        6.30      4.79 o 
  -3  -4  16        2.17       -2.29      3.35 o 
  -2  -4  16        0.25       -0.05      1.93 o 
  -1  -4  16        5.35       12.11      5.25 o 
   0  -4  16        1.44        1.28      4.87 o 
   1  -4  16        1.02        0.50      2.43 o 
   2  -4  16        1.15        2.49      2.66 o 
  -4  -3  16        5.02        6.06      4.53 o 
  -3  -3  16        3.96        3.62      3.70 o 
  -2  -3  16        0.47        1.38      2.01 o 
  -1  -3  16        0.04        3.06      3.10 o 
   0  -3  16        0.59        1.21      2.93 o 
   1  -3  16        0.60        3.87      5.15 o 
   2  -3  16        4.34        4.98      3.62 o 
   3  -3  16        1.53        4.19      7.82 o 
  -5  -2  16        2.86        5.54      4.71 o 
  -4  -2  16        6.65        7.17      5.75 o 
  -3  -2  16        4.33        3.18      4.34 o 
  -2  -2  16        2.06       -0.79      2.07 o 
  -1  -2  16        8.37       10.35      3.66 o 
   0  -2  16        3.16        0.47      4.34 o 
   1  -2  16        0.56       -1.53      2.97 o 
   2  -2  16        0.27        0.00      1.75 o 
   3  -2  16        0.06       -2.37      2.37 o 
  -5  -1  16        2.62        3.55      4.94 o 
  -4  -1  16        3.15        2.31      3.65 o 
  -3  -1  16        2.80        3.45      2.44 o 
  -2  -1  16        5.76       14.75      6.09 o 
  -1  -1  16        6.39       10.00      3.01 o 
   0  -1  16        0.38        2.79      4.34 o 
   1  -1  16        3.07        7.20      3.74 o 
   2  -1  16        2.92        4.42      2.72 o 
   3  -1  16        1.30       -1.53      2.20 o 
   4  -1  16        0.71        2.28      2.42 o 
  -4   0  16        2.63       -4.66      4.66 o 
  -3   0  16        8.22        9.61      4.89 o 
  -2   0  16       14.20       15.18      5.86 o 
  -1   0  16        5.75        2.53      2.35 o 
   0   0  16        1.55        2.75      3.98 o 
   1   0  16        3.76        5.46      3.23 o 
   2   0  16        0.11        2.66      2.18 o 
   3   0  16        2.98        2.94      2.41 o 
   4   0  16        4.16        4.52      2.81 o 
  -4   1  16        1.83        2.87      3.27 o 
  -3   1  16       20.06       19.38      4.22 o 
  -2   1  16        0.37        4.99      2.38 o 
  -1   1  16        4.99        3.56      2.27 o 
   0   1  16        1.80        1.51      4.23 o 
   1   1  16        6.93       15.20      4.05 o 
   2   1  16        6.98        6.27      6.38 o 
   3   1  16        0.66       -2.06      2.40 o 
   4   1  16        0.19       -1.56      3.15 o 
  -3   2  16        0.80        1.27      2.26 o 
  -2   2  16       11.85       14.52      3.26 o 
  -1   2  16        1.20        4.42      2.50 o 
   0   2  16        2.80       -0.73      2.44 o 
   1   2  16        4.79        8.10      3.57 o 
   2   2  16        0.61        1.99      3.04 o 
   3   2  16        3.35        0.74      1.97 o 
   4   2  16        5.67        6.34      2.98 o 
   5   2  16        2.51        6.21      3.41 o 
  -3   3  16        2.68        9.59      4.91 o 
  -2   3  16        0.61        0.74      2.12 o 
  -1   3  16        4.34        1.09      1.84 o 
   0   3  16        0.85       -0.45      2.97 o 
   1   3  16        3.91        4.69      2.53 o 
   2   3  16        1.65        1.68      2.05 o 
   3   3  16        0.25        1.31      2.00 o 
   4   3  16        0.58       -2.94      3.08 o 
   5   3  16        3.58       -0.54      2.70 o 
  -3   4  16        0.14        1.12      2.61 o 
  -2   4  16        0.53       -4.16      4.16 o 
  -1   4  16        2.31        3.64      4.73 o 
   0   4  16        0.19       -1.65      2.24 o 
   1   4  16        2.81        7.01      4.37 o 
   2   4  16        0.12        1.53      3.26 o 
   3   4  16        0.79        0.55      1.86 o 
   4   4  16        2.45        1.51      2.07 o 
  -2   5  16        0.60       -3.46      3.52 o 
  -1   5  16        3.46        6.41      4.53 o 
   0   5  16        3.42        5.87      4.04 o 
   1   5  16        0.02        0.29      2.66 o 
   2   5  16        6.83        9.00      3.81 o 
   3   5  16        0.55       -2.66      2.66 o 
   4   5  16        4.65        0.55      2.09 o 
  -1   6  16        1.25        0.96      2.95 o 
   0   6  16        0.17       -2.13      3.73 o 
   1   6  16       12.22       14.83      5.46 o 
   2   6  16        0.89       -3.73      3.73 o 
   3   6  16        4.23        0.44      2.75 o 
   4   6  16        0.31       -2.78      3.44 o 
   0   7  16        0.55        2.78      3.64 o 
   1   7  16        3.64       13.63      7.40 o 
   2   7  16        7.44        8.46      5.26 o 
   3   7  16        0.57        3.50      3.90 o 
  -2  -3  17        2.86        4.80      3.87 o 
  -1  -3  17        2.89        1.63      2.47 o 
   0  -3  17        0.72       -1.51      2.78 o 
   1  -3  17        1.86       -2.60      2.60 o 
  -3  -2  17        4.65        1.33      3.30 o 
  -2  -2  17        3.95        1.45      2.38 o 
  -1  -2  17        0.88        3.99      9.35 o 
   0  -2  17        1.21       -2.64      2.64 o 
   1  -2  17        0.93        0.87      3.03 o 
  -3  -1  17        2.50       -0.05      2.75 o 
  -2  -1  17        1.28        1.88      2.18 o 
  -1  -1  17        3.99        5.48      2.96 o 
   0  -1  17        9.09       10.82      6.48 o 
   1  -1  17        2.53        4.52      3.45 o 
   2  -1  17        1.80       -0.44      2.01 o 
  -3   0  17        4.31        5.29      3.99 o 
  -2   0  17        2.65        1.86      2.26 o 
  -1   0  17        6.35        8.04      3.26 o 
   0   0  17        4.79        4.56      3.04 o 
   1   0  17        1.87        1.57      3.40 o 
   2   0  17        2.41       -0.02      1.93 o 
  -2   1  17        5.33        6.75      3.53 o 
  -1   1  17        1.41       -1.68      2.34 o 
   0   1  17        8.39       12.69      3.78 o 
   1   1  17        5.38        9.48      3.05 o 
   2   1  17        0.95       -0.03      1.84 o 
   3   1  17        1.15       -0.11      2.29 o 
  -2   2  17        0.74       -1.96      3.32 o 
  -1   2  17        0.04        0.82      2.24 o 
   0   2  17        0.41       -3.07      4.05 o 
   1   2  17        0.02       -0.27      3.89 o 
   2   2  17        1.03       -0.83      2.07 o 
   3   2  17        5.67        3.58      2.89 o 
  -2   3  17        0.77       -0.60      3.88 o 
  -1   3  17        1.06       -1.24      3.07 o 
   0   3  17        0.24       -0.51      2.10 o 
   1   3  17        0.60        2.53      2.51 o 
   2   3  17        0.18        3.13      4.13 o 
   3   3  17        1.06        2.56      2.58 o 
  -1   4  17        0.18       -1.71      3.72 o 
   0   4  17        2.21       -1.15      3.29 o 
   1   4  17        1.54       14.82      5.09 o 
   2   4  17        0.28       -1.54      2.35 o 
   1   5  17        2.69        8.17      4.68 o 
                                                 
